# Supplementary material for: An artificial triazole backbone linkage provides a split-and-click strategy to bioactive chemically modified CRISPR sgRNA
Source: Nat Commun. 2019 Apr 8;10:1610. doi: 10.1038/s41467-019-09600-4 (PMC6453947; doi:10.1038/s41467-019-09600-4)
Supplement: Supplementary file 7 — Source Data [file 41467_2019_9600_MOESM7_ESM.xlsx]

## Sheet: Fig1B
Lane 1	Loading Dye (Bromophenol blue and Xylene cyanol)				Lane 1	Clicked crRNA-tracrRNA Construct 3			Lane 1	Clicked crRNA-tracrRNA Construct 4
Lane 2	Control (Starting Material for clicked crRNA-tracrRNA construct 1)				Lane 2	Control (Starting Material tracrRNA6)			Lane 2	Control (Starting Material crRNA2)
Lane 3	Clicked crRNA-tracrRNA Construct 1				Lane 3	Control (Starting Material crRNA2)
Lane 4	Control (Starting Material for clicked crRNA-tracrRNA construct 2)
Lane 5	Clicked crRNA-tracrRNA Construct 2

## Sheet: Fig1C
Cleavage after 1 h.
Lane 1	crRNA-tracrRNA Construct 4
Lane 2	crRNA-tracrRNA Construct 3 (batch 2)
Lane 3	crRNA-tracrRNA Construct 3 (batch 1, lane not shown in manuscript for clarity)
Lane 4	crRNA-tracrRNA Construct 2					Cleavage after 16 h.
Lane 5	crRNA-tracrRNA Construct 1 (batch 2)					Lane 1	crRNA-tracrRNA Construct 4
Lane 6	crRNA-tracrRNA Construct 1 (batch 1, lane not shown in manuscript for clarity)					Lane 2	crRNA-tracrRNA Construct 3 (batch 2)
Lane 7	IVT sgRNA					Lane 3	crRNA-tracrRNA Construct 3 (batch 1, lane not shown in manuscript for clarity)
Lane 8	Control (Cas9 only)					Lane 4	crRNA-tracrRNA Construct 2
Lane 9	Ladder (Quick-Load® Purple 1 kb DNA Ladder)					Lane 5	crRNA-tracrRNA Construct 1 (batch 2)
						Lane 6	crRNA-tracrRNA Construct 1 (batch 1, lane not shown in manuscript for clarity)
Note the faint bands at the bottom are the gRNA.						Lane 7	IVT sgRNA
						Lane 8	Control (Cas9 only)
						Lane 9	Ladder (Quick-Load® Purple 1 kb DNA Ladder)
						Note the faint bands at the bottom are the gRNA.

## Sheet: Fig1D
Cleavage after 1 h using crRNA-tracrRNA Construct 1.
Lane 1	150 nM Ligated Construct
Lane 2	300 nM Ligated Construct
Lane 3	60 nM Ligated Construct
Lane 4	30 nM Ligated Construct
Lane 5	300 nM Unligated Construct
Lane 6	150 nM Unligated Construct
Lane 7	60 nM Unligated Construct
Lane 8	30 nM Unligated Construct
Lane 9	Control (Cas9 only)
Note the faint bands at the bottom are the gRNA.

## Sheet: Fig2C and E
Cleavage after 1 h using clicked 20mer - 79mer constructs.				Notes				Cleavage after 16 h using clicked 20mer - 79mer constructs.					Notes
Lane 1	Ladder (Quick-Load® Purple 1 kb DNA Ladder)			Lanes 2 to 7 = Fig. 2C (1xCas9 used, 1h)				Lane 1	Ladder (Quick-Load® Purple 1 kb DNA Ladder)				Lanes 2 to 7 = Fig. 2C (1xCas9 used, 16h)
Lane 2	Control (Cas9 only)			Lanes 9 to 13 = Fig. 2E (1xCas9 used, 1h)				Lane 2	Control (Cas9 only)				The faint bands at the bottom are the gRNA.
Lane 3	IVT sgRNA (site 1, in vitro plasmid)			Lanes 15 to 19 = Fig. 2E (5xCas9 used, 1h)				Lane 3	IVT sgRNA (site 1, in vitro plasmid)
Lane 4	Purified clicked sgRNA-OH (site 1, in vitro plasmid)			Samples were also run on an Agilent Bioanalyzer (see SI Fig. 4 source data)				Lane 4	Purified clicked sgRNA-OH (site 1, in vitro plasmid)
Lane 5	Purified clicked sgRNA-NH2 (site 1, in vitro plasmid)							Lane 5	Purified clicked sgRNA-NH2 (site 1, in vitro plasmid)
Lane 6	Purified clicked sgRNA-OMe-NH2 (site 1, in vitro plasmid)							Lane 6	Purified clicked sgRNA-OMe-NH2 (site 1, in vitro plasmid)
Lane 7	Purified clicked sgRNA-DNA-NH2 (site 1, in vitro plasmid)							Lane 7	Purified clicked sgRNA-DNA-NH2 (site 1, in vitro plasmid)
Lane 8	-----
Lane 9	Control (Cas9 only)
Lane 10	IVT sgRNA (site 1, in vitro plasmid)
Lane 11	Crude clicked sgRNA-NH2 (site 1, in vitro plasmid)
Lane 12	Crude clicked sgRNA-OMe-NH2 (site 1, in vitro plasmid)
Lane 13	Crude clicked sgRNA-DNA-NH2 (site 1, in vitro plasmid)
Lane 14	-----
Lane 15	Control (Cas9 only)
Lane 16	IVT sgRNA (site 1, in vitro plasmid)
Lane 17	Crude clicked sgRNA-NH2 (site 1, in vitro plasmid)
Lane 18	Crude clicked sgRNA-OMe-NH2 (site 1, in vitro plasmid)
Lane 19	Crude clicked sgRNA-DNA-NH2 (site 1, in vitro plasmid)

## Sheet: Fig2D
Cleavage after 1 h using sgRNA-DNA-NH2 (site 1, in vitro plasmid).
Lane 1	0 nM CR1 (control)
Lane 2	300 nM CR1 (2 equiv. relative to sgRNA-DNA-NH2)
Lane 3	600 nM CR1 (4 equiv. relative to sgRNA-DNA-NH2)
Lane 4	0 nM TR2 (control)
Lane 5	300 nM TR2 (2 equiv. relative to sgRNA-DNA-NH2)
Lane 6	600 nM TR2 (4 equiv. relative to sgRNA-DNA-NH2)
Note the faint bands at the bottom are the gRNA.

## Sheet: Fig3B
Cleavage after 1 and 16 h using clicked 20mer - 79mer constructs.						Notes
Lane 1	Ladder (Quick-Load® Purple 1 kb DNA Ladder)					Lanes 2 to 8 = Fig. 2C (5xCas9 used, 1h)
Lane 2	Control (Cas9 only)					Lanes 9 to 15 = Fig. 2E (5xCas9 used, 16h)
Lane 3	Individually prepared and combined IVT sgRNA (site 1 to 6, in vitro plasmid)
Lane 4	Pooled IVT sgRNA (site 1 to 6, in vitro plasmid)
Lane 5	Individually prepared and combined clicked sgRNA-NH2 (site 1 to 6, in vitro plasmid)
Lane 6	Pooled clicked sgRNA-NH2 (site 1 to 6, in vitro plasmid)
Lane 7	Individually prepared and combined clicked sgRNA-OMe-NH2 (site 1 to 6, in vitro plasmid)
Lane 8	Pooled clicked sgRNA-OMe-NH2 (site 1 to 6, in vitro plasmid)
Lane 9	Control (Cas9 only)
Lane 10	Individually prepared and combined IVT sgRNA (site 1 to 6, in vitro plasmid)
Lane 11	Pooled IVT sgRNA (site 1 to 6, in vitro plasmid)
Lane 12	Individually prepared and combined clicked sgRNA-NH2 (site 1 to 6, in vitro plasmid)
Lane 13	Pooled clicked sgRNA-NH2 (site 1 to 6, in vitro plasmid)
Lane 14	Individually prepared and combined clicked sgRNA-OMe-NH2 (site 1 to 6, in vitro plasmid)
Lane 15	Pooled clicked sgRNA-OMe-NH2 (site 1 to 6, in vitro plasmid)

## Sheet: Fig3C
						Cleavage after 1 h using clicked sgRNA-NH2 for a plasmid in vitro. Different lanes are different target sites.						Cleavage after 1 h using clicked sgRNA-OMe-NH2 for a plasmid in vitro. Different lanes are different target sites.
						Lane 1	Repeat of Site 1 (not show in paper for clarity)					Lane 1	Ladder (Quick-Load® Purple 1 kb DNA Ladder)
Cleavage after 1 h using IVT sgRNA for a plasmid in vitro. Different lanes are different target sites.						Lane 2	Ladder (Quick-Load® Purple 1 kb DNA Ladder)					Lane 2	Control (Cas9 only)
Lane 1	Ladder (Quick-Load® Purple 1 kb DNA Ladder)					Lane 3	Control (Cas9 only)					Lane 3	Site 1
Lane 2	Control (Cas9 only)					Lane 4	Site 1					Lane 4	Site 2
Lane 3	Site 1					Lane 5	Site 2					Lane 5	Site 3
Lane 4	Site 2					Lane 6	Site 3					Lane 6	Site 4
Lane 5	Site 3					Lane 7	Site 4					Lane 7	Site 5
Lane 6	Site 4					Lane 8	Site 5					Lane 8	Site 6
Lane 7	Site 5					Lane 9	Site 6
Lane 8	Site 6											Notes
						Notes						The faint bands at the bottom are the gRNA.
Notes						The faint bands at the bottom are the gRNA.						Samples were also run on an Agilent Bioanalyzer (see SI Fig. 7 source data)
Samples were also run on an Agilent Bioanalyzer (see SI Fig. 7 source data)						Samples were also run on an Agilent Bioanalyzer (see SI Fig. 7 source data)

## Sheet: Fig4A
Indel formation within the EMX1 using various clicked constructs.
Lane 1	Ladder (Quick-Load® Purple 100 bp DNA Ladder)
Lane 2	Control (Cas9 only)
Lane 3	IVT sgRNA
Lane 4	Click sgRNA-NH2
Lane 5	Click sgRNA-OMe-NH2
Lane 6	Click sgRNA-DNA-NH2
Lane 7	Crude click sgRNA-NH2
Notes
Samples were also run on an Agilent Bioanalyzer (see SI Fig. 9 source data)

## Sheet: Fig4B and C
Note the raw data from SI Fig. 10 source data was processed using custom MatLab code available on request for the heat map in Figure 4B.
For Figure 4C -
IVT sgRNA		Clicked sgRNA
On-target Frequency		On-target Frequency
0.742373		0.748414
0.884746		0.879493
0.766102		0.718816
0.874576		0.503171
0.850847		0.513742
0.735593		0.350951
0.471186		0.72093
0.864407		0.600423
0.945763		0.894292
0.762712		0.503171
0.945763		0.919662
0.945763		0.87315
0.830508		0.858351
0.647458		0.885835
1		0.788584
0.694915		0.596195
0.833898		0.932347
0.827119		0.739958
0.922034		0.868922
0.708475		0.879493
0.6		0.505285
0.898305		0.868922
0.857627		0.868922

## Sheet: SI Fig 1
CR-EMX1					TR1					TR2					TR3					Clicked sgRNA-NH2 (EMX1)					Clicked sgRNA-DNA-NH2 (EMX1)					Clicked sgRNA-OMe-NH2 (EMX1)
HPLC (time)	HPLC (Absorbance)	Deconvolution (Mass)	Deconvolution (Intensity)		HPLC (time)	HPLC (Absorbance)	Deconvolution (Mass)	Deconvolution (Intensity)		HPLC (time)	HPLC (Absorbance)	Deconvolution (Mass)	Deconvolution (Intensity)		HPLC (time)	HPLC (Absorbance)	Deconvolution (Mass)	Deconvolution (Intensity)		HPLC (time)	HPLC (Absorbance)	Deconvolution (Mass)	Deconvolution (Intensity)		HPLC (time)	HPLC (Absorbance)	Deconvolution (Mass)	Deconvolution (Intensity)		HPLC (time)	HPLC (Absorbance)	Deconvolution (Mass)	Deconvolution (Intensity)
0	0	5000	2.079e-09		1.018	-41846	20008	4.232e-07		1.018	-56144	20011	1.678e-06		1.018	-27003	20003	2.085e-06		0	0	20030	1.55e-06		0	0	20000	1.107e-07		0	0	20001	4.546e-06
0.001	0	5001	1.876e-10		1.018	-41724	20009	2.789e-07		1.018	-55980	20012	3.621e-06		1.018	-27009	20004	7.721e-06		0.001	0	20031	6.415e-06		0.001	0	20001	3.748e-08		0.001	0	20003	1.577e-06
0.002	0	5010	1.217e-07		1.019	-41606	20013	1.912e-06		1.019	-56057	20013	5.971e-06		1.019	-27058	20005	1.68e-05		0.002	0	20032	2.527e-06		0.002	0	20002	2.202e-07		0.002	0	20004	1.056e-06
0.002	0	5011	2.57e-07		1.02	-41513	20014	5.522e-06		1.02	-56217	20014	9.4e-06		1.02	-27099	20006	1.293e-05		0.002	0	20033	0.000113		0.002	0	20003	5.67e-07		0.002	0	20010	8.861e-07
0.003	0	5012	6.231e-07		1.021	-41497	20015	1.324e-05		1.021	-56283	20015	1.252e-05		1.021	-27077	20007	8.399e-06		0.003	0	20034	3.287e-05		0.003	0	20004	1.508e-06		0.003	0	20011	1.324e-06
0.004	0	5013	4.228e-12		1.022	-41563	20016	2.331e-05		1.022	-56219	20016	9.646e-06		1.022	-26994	20010	2.114e-06		0.004	0	20035	1.752e-07		0.004	0	20005	1.833e-06		0.004	0	20012	2.525e-06
0.005	3258	5014	6.058		1.023	-41626	20017	4.462e-05		1.023	-56071	20017	1.226e-05		1.023	-26882	20011	7.781e-07		0.005	35	20036	3.993e-06		0.005	159	20006	2.485e-06		0.005	-99	20013	1.617e-07
0.006	2496	5015	13.16		1.023	-41584	20018	8.287e-05		1.023	-55868	20018	2.117e-05		1.023	-26698	20012	7.022e-06		0.006	59	20037	1.158e-05		0.006	104	20007	5.601e-06		0.006	-153	20018	9.605e-07
0.007	499	5016	9.787		1.024	-41434	20019	0.0001034		1.024	-55576	20019	3.278e-05		1.024	-26493	20013	3.159e-05		0.007	82	20038	6.743e-06		0.007	-21	20008	9.438e-06		0.007	-293	20022	1.04e-06
0.007	-2712	5017	2.707		1.025	-41265	20020	8.295e-05		1.025	-55229	20020	5.51e-05		1.025	-26307	20014	4.484e-05		0.007	29	20039	2.001e-05		0.007	-131	20009	6.831e-06		0.007	-474	20028	4.177e-06
0.008	-6431	5018	0.5555		1.026	-41151	20021	6.088e-05		1.026	-54869	20021	7.06e-05		1.026	-26183	20015	6.633e-06		0.008	-187	20040	5.933e-06		0.008	-153	20010	4.398e-06		0.008	-650	20029	1.172e-06
0.009	-9789	5019	0.2912		1.027	-41116	20022	5.382e-05		1.027	-54432	20022	6.705e-05		1.027	-26134	20017	9.637e-06		0.009	-517	20041	3.174e-05		0.009	-84	20011	5.191e-06		0.009	-771	20032	2.288e-06
0.01	-12422	5020	0.2448		1.028	-41148	20023	1.007e-05		1.028	-53755	20023	0.0001171		1.028	-26095	20018	0.0001396		0.01	-729	20042	1.866e-05		0.01	-5	20012	3.789e-06		0.01	-850	20033	4.639e-06
0.011	-14654	5021	0.2405		1.028	-41220	20024	1.802e-06		1.028	-52777	20024	0.0001843		1.028	-26091	20019	0.0001244		0.011	-718	20043	3.32e-05		0.011	-21	20013	7.78e-06		0.011	-936	20034	1.723e-05
0.012	-16543	5022	0.192		1.029	-41293	20025	4.75e-06		1.029	-51622	20025	0.0001257		1.029	-26085	20020	3.877e-05		0.012	-526	20044	3.227e-08		0.012	-66	20014	7.99e-06		0.012	-945	20035	4.761e-06
0.013	-18205	5023	0.125		1.03	-41303	20026	1.18e-05		1.03	-50390	20026	5.904e-05		1.03	-26070	20021	3.15e-05		0.013	-372	20045	9.486e-08		0.013	-111	20024	4.994e-05		0.013	-889	20036	367
0.013	-19723	5024	0.09931		1.031	-41242	20027	7.506e-06		1.031	-49145	20027	4.27e-06		1.031	-26064	20023	3.199e-05		0.013	-344	20046	3.795e-07		0.013	-90	20033	2.626e-06		0.013	-793	20037	398.3
0.014	-21142	5025	0.1255		1.032	-41111	20042	1.751e-08		1.032	-47904	20029	1.663e-05		1.032	-26057	20024	7.594e-05		0.014	-441	20047	921		0.014	-5	20035	5.502e-07		0.014	-703	20038	395.9
0.015	-22431	5026	0.1705		1.033	-40960	20043	3.184e-08		1.033	-46671	20030	6.074e-05		1.033	-26050	20025	5.015e-05		0.015	-660	20048	1232		0.015	2	20036	3.782e-06		0.015	-620	20039	288.8
0.016	-23579	5027	0.2103		1.033	-40780	20044	5.789e-08		1.033	-45475	20031	0.0001712		1.033	-25968	20027	2.033e-05		0.016	-960	20049	1418		0.016	-73	20037	2.643e-06		0.016	-559	20040	136.7
0.017	-24595	5028	0.3535		1.034	-40545	20045	1.053e-07		1.034	-44380	20032	0.0004208		1.034	-25889	20029	8.23e-07		0.017	-1379	20050	1387		0.017	-212	20041	1.28e-07		0.017	-624	20041	48.78
0.018	-25489	5029	0.6389		1.035	-40270	20046	1.914e-07		1.035	-43487	20033	0.0007723		1.035	-25859	20030	3.954e-08		0.018	-1851	20051	1248		0.018	-349	20046	147.9		0.018	-798	20042	23.09
0.018	-26226	5030	0.7613		1.036	-39984	20047	3.48e-07		1.036	-42759	20034	0.001393		1.036	-25883	20031	2.973e-11		0.018	-2355	20052	1230		0.018	-521	20047	127.9		0.018	-991	20043	28.84
0.019	-26798	5031	0.5681		1.037	-39685	20048	6.327e-07		1.037	-42105	20035	0.002048		1.037	-25937	20037	1869		0.019	-2834	20053	1398		0.019	-824	20048	102.6		0.019	-1195	20044	59.25
0.02	-27254	5032	0.3175		1.038	-39286	20049	1.15e-06		1.038	-41522	20036	0.002212		1.038	-25965	20038	1416		0.02	-3216	20054	1598		0.02	-1205	20049	85.89		0.02	-1441	20045	97.28
0.021	-27674	5033	0.1768		1.038	-38693	20050	2.115e-06		1.038	-41196	20037	0.001173		1.038	-25963	20039	892.2		0.021	-3489	20055	1645		0.021	-1592	20050	70.67		0.021	-1729	20046	129.3
0.022	-28088	5034	0.1244		1.039	-37916	20051	3.871e-06		1.039	-41315	20038	0.0001225		1.039	-25876	20040	549.5		0.022	-3674	20056	1469		0.022	-1884	20051	50		0.022	-1997	20047	194.2
0.023	-28455	5035	0.1365		1.04	-37034	20052	3.747e-06		1.04	-41876	20039	1.54e-07		1.04	-25689	20041	395.1		0.023	-3859	20057	1149		0.023	-2084	20052	31.39		0.023	-2103	20048	273.2
0.023	-28668	5036	0.2146		1.041	-36115	20053	2.492e-06		1.041	-42684	20052	205.9		1.041	-25442	20042	335.4		0.023	-4076	20058	828.3		0.023	-2237	20053	22.01		0.023	-2126	20049	278.2
0.024	-28725	5037	0.3791		1.042	-35160	20054	7.669e-07		1.042	-43582	20053	156.8		1.042	-25209	20043	331.9		0.024	-4321	20059	590.5		0.024	-2402	20054	20.25		0.024	-2157	20050	251.8
0.025	-28705	5038	1.482		1.043	-34143	20055	165.7		1.043	-44478	20054	120.1		1.043	-25078	20044	423.6		0.025	-4648	20060	454.1		0.025	-2570	20055	22.76		0.025	-2282	20051	278.7
0.026	-28698	5039	6.278		1.043	-33080	20056	100.5		1.043	-45341	20055	95.11		1.043	-25065	20045	674		0.026	-5081	20061	412.4		0.026	-2766	20056	27.01		0.026	-2515	20052	324.4
0.027	-28707	5040	9.962		1.044	-32053	20057	47.5		1.044	-46116	20056	80.93		1.044	-25142	20046	1138		0.027	-5625	20062	440.8		0.027	-2952	20057	28.66		0.027	-2711	20053	325.9
0.027	-28736	5041	6.095		1.045	-31106	20058	23.1		1.045	-46834	20057	79.21		1.045	-25239	20047	1646		0.027	-6169	20063	518.5		0.027	-3041	20058	25.62		0.027	-2902	20054	261.6
0.028	-28721	5042	1.49		1.046	-30249	20059	17		1.046	-47526	20058	93.02		1.046	-25300	20048	1744		0.028	-6602	20064	647.6		0.028	-3060	20059	25.92		0.028	-3088	20055	179.3
0.029	-28673	5043	0.5595		1.047	-29474	20060	20.16		1.047	-48185	20059	125.4		1.047	-25330	20049	1330		0.029	-6924	20065	809.2		0.029	-2958	20060	42.68		0.029	-3339	20056	210.8
0.03	-28611	5044	0.5382		1.048	-28835	20061	27.25		1.048	-48851	20060	174.8		1.048	-25294	20050	842.4		0.03	-7133	20066	977.2		0.03	-2697	20061	70		0.03	-3627	20057	349.4
0.031	-28579	5045	0.6123		1.048	-28473	20062	32.22		1.048	-49545	20061	229.9		1.048	-25213	20051	597.6		0.031	-7203	20067	1194		0.031	-2292	20062	78.89		0.031	-3842	20058	363.5
0.032	-28664	5046	0.5474		1.049	-28405	20063	30.56		1.049	-50284	20062	272.1		1.049	-25084	20052	595.3		0.032	-7049	20068	1440		0.032	-1806	20063	62.79		0.032	-3914	20059	256.2
0.032	-28869	5047	0.3798		1.05	-28608	20064	23.57		1.05	-50921	20063	287		1.05	-24990	20053	767.9		0.032	-6594	20069	1544		0.032	-1290	20064	47.48		0.032	-3803	20060	291.7
0.033	-29185	5048	0.261		1.051	-28910	20065	16		1.051	-51418	20064	274.7		1.051	-24962	20054	955.5		0.033	-5826	20070	1413		0.033	-643	20065	41.57		0.033	-3480	20061	516.6
0.034	-29523	5049	0.2103		1.052	-29211	20066	11.4		1.052	-51801	20065	250.1		1.052	-24968	20055	993.7		0.034	-4816	20071	1154		0.034	98	20066	33.34		0.034	-3013	20062	773.2
0.035	-29831	5050	0.1874		1.053	-29501	20067	10.79		1.053	-52114	20066	233.7		1.053	-24996	20056	903.2		0.035	-3648	20072	932.2		0.035	803	20067	23.73		0.035	-2456	20063	989.2
0.036	-30065	5051	0.2145		1.053	-29768	20068	14.55		1.053	-52289	20067	239		1.053	-24983	20057	744.7		0.036	-2372	20073	814.1		0.036	1357	20068	21.19		0.036	-1849	20064	1100
0.037	-30239	5052	0.4602		1.054	-30130	20069	24.7		1.054	-52292	20068	265.7		1.054	-24937	20058	560		0.037	-1066	20074	773		0.037	1740	20069	27.93		0.037	-1215	20065	967
0.038	-30401	5053	1.019		1.055	-30627	20070	42.91		1.055	-52237	20069	298.3		1.055	-24835	20059	440		0.038	118	20075	801.1		0.038	2043	20070	42.78		0.038	-522	20066	676.8
0.038	-30664	5054	8.096		1.056	-31243	20071	68.94		1.056	-52252	20070	315.4		1.056	-24698	20060	406.9		0.038	1076	20076	885.7		0.038	2266	20071	64.34		0.038	123	20067	450
0.039	-30997	5055	21.43		1.057	-31878	20072	103		1.057	-52381	20071	306.4		1.057	-24570	20061	427.4		0.039	1839	20077	916.5		0.039	2344	20072	88.74		0.039	702	20068	338.2
0.04	-31302	5056	21.3		1.058	-32442	20073	135.5		1.058	-52499	20072	277.9		1.058	-24426	20062	502.5		0.04	2447	20078	851.2		0.04	2269	20073	102.7		0.04	1140	20069	270.1
0.041	-31494	5057	7.678		1.058	-32984	20074	144.1		1.058	-52632	20073	243.8		1.058	-24302	20063	601.6		0.041	2861	20079	814		0.041	2085	20074	94.61		0.041	1405	20070	206.7
0.042	-31545	5058	0.6784		1.059	-33535	20075	121.6		1.059	-52797	20074	212.1		1.059	-24187	20064	755.3		0.042	3016	20080	873.4		0.042	1877	20075	73.56		0.042	1553	20071	181
0.043	-31583	5059	0.5		1.06	-34046	20076	85.62		1.06	-52943	20075	182.7		1.06	-24136	20065	926.6		0.043	2939	20081	986		0.043	1548	20076	57.28		0.043	1597	20072	191
0.043	-31636	5060	0.2852		1.061	-34474	20077	53.98		1.061	-52982	20076	154.8		1.061	-24164	20066	850.9		0.043	2652	20082	1124		0.043	1134	20077	53.33		0.043	1555	20073	208.4
0.044	-31701	5061	0.09286		1.062	-34791	20078	34.12		1.062	-52911	20077	130.7		1.062	-24212	20067	560.3		0.044	2144	20083	1316		0.044	736	20078	62.89		0.044	1429	20074	283.3
0.045	-31733	5062	0.03686		1.063	-35047	20079	27.32		1.063	-52833	20078	112.7		1.063	-24235	20068	355.1		0.045	1455	20084	1563		0.045	432	20079	86.65		0.045	1200	20075	513.2
0.046	-31759	5063	0.03704		1.063	-35286	20080	28.94		1.063	-52740	20079	100.3		1.063	-24219	20069	296.2		0.046	643	20085	1713		0.046	233	20080	121.2		0.046	877	20076	881.8
0.047	-31890	5064	0.06824		1.064	-35497	20081	32.09		1.064	-52554	20080	91.54		1.064	-24207	20070	350.7		0.047	-252	20086	1599		0.047	-6	20081	150.4		0.047	430	20077	1184
0.047	-32075	5065	0.1024		1.065	-35715	20082	36.92		1.065	-52358	20081	85.09		1.065	-24202	20071	577.7		0.047	-1260	20087	1278		0.047	-310	20082	153.3		0.047	-40	20078	1223
0.048	-32248	5066	0.08897		1.066	-35913	20083	53.84		1.066	-52292	20082	81.25		1.066	-24165	20072	940.5		0.048	-2367	20088	932.3		0.048	-627	20083	136.7		0.048	-377	20079	1024
0.049	-32382	5067	0.06118		1.067	-36079	20084	94.19		1.067	-52393	20083	81.15		1.067	-24102	20073	1224		0.049	-3428	20089	656.4		0.049	-864	20084	135.8		0.049	-588	20080	744.4
0.05	-32518	5068	0.06936		1.067	-36169	20085	155.4		1.067	-52577	20084	85.47		1.067	-24039	20074	1207		0.05	-4288	20090	478.8		0.05	-1045	20085	169.1		0.05	-736	20081	491.7
0.051	-32665	5069	0.1048		1.068	-36179	20086	215.8		1.068	-52714	20085	94.29		1.068	-23979	20075	929.5		0.051	-4909	20091	421		0.051	-1201	20086	217.1		0.051	-950	20082	313.3
0.052	-32686	5070	0.396		1.069	-36160	20087	252.8		1.069	-52828	20086	106.8		1.069	-23890	20076	696.5		0.052	-5365	20092	472.9		0.052	-1361	20087	243.6		0.052	-1259	20083	238
0.052	-32579	5071	46.51		1.07	-36131	20088	275.4		1.07	-52945	20087	120.9		1.07	-23802	20077	637.5		0.052	-5737	20093	598.6		0.052	-1490	20088	230.2		0.052	-1578	20084	329.9
0.053	-32415	5072	98.12		1.071	-36133	20089	307.4		1.071	-53025	20088	133		1.071	-23773	20078	695.1		0.053	-6016	20094	760.4		0.053	-1616	20089	190.4		0.053	-1809	20085	549.6
0.054	-32338	5073	58.07		1.072	-36225	20090	323		1.072	-53011	20089	139.5		1.072	-23801	20079	731		0.054	-6123	20095	924.4		0.054	-1718	20090	147.1		0.054	-1923	20086	565.3
0.055	-32371	5074	6.286		1.072	-36380	20091	290.5		1.072	-52933	20090	137.7		1.072	-23828	20080	579.1		0.055	-6016	20096	1057		0.055	-1753	20091	108.9		0.055	-1930	20087	318.8
0.056	-32418	5075	0.3131		1.073	-36491	20092	270.9		1.073	-52849	20091	127.6		1.073	-23800	20081	354		0.056	-5700	20097	1133		0.056	-1723	20092	76.67		0.056	-1898	20088	159.7
0.057	-32453	5076	0.2595		1.074	-36457	20093	336.3		1.074	-52790	20092	111.2		1.074	-23745	20082	238.6		0.057	-5300	20098	1152		0.057	-1701	20093	51.84		0.057	-1860	20089	158.2
0.058	-32474	5077	0.1559		1.075	-36303	20094	420.6		1.075	-52703	20093	92.24		1.075	-23700	20083	267.3		0.058	-4873	20099	1115		0.058	-1773	20094	35.99		0.058	-1892	20090	191.2
0.058	-32537	5078	0.09669		1.076	-36139	20095	384.5		1.076	-52551	20094	74.66		1.076	-23681	20084	527		0.058	-4394	20100	1024		0.058	-1986	20095	27.93		0.058	-2012	20091	306.9
0.059	-32604	5079	0.1005		1.077	-36030	20096	234.2		1.077	-52350	20095	61.45		1.077	-23650	20085	1009		0.059	-3834	20101	899.7		0.059	-2227	20096	24.61		0.059	-2111	20092	569.6
0.06	-32642	5080	0.1252		1.077	-35996	20097	106.8		1.077	-52146	20096	53.55		1.077	-23625	20086	1351		0.06	-3298	20102	791.1		0.06	-2301	20097	23.38		0.06	-2172	20093	758.6
0.061	-32656	5081	0.1372		1.078	-36001	20098	59.72		1.078	-51987	20097	50.27		1.078	-23594	20087	1265		0.061	-2905	20103	738.9		0.061	-2202	20098	23.19		0.061	-2180	20094	692.1
0.062	-32672	5082	0.1524		1.079	-35997	20099	53.91		1.079	-51933	20098	50.31		1.079	-23586	20088	906.3		0.062	-2662	20104	701.1		0.062	-2041	20099	25.92		0.062	-2200	20095	629.7
0.063	-32676	5083	0.1531		1.08	-35913	20100	55.43		1.08	-52026	20099	52.92		1.08	-23563	20089	554.5		0.063	-2563	20105	623.6		0.063	-2011	20100	37.24		0.063	-2240	20096	682.2
0.063	-32678	5084	0.1008		1.081	-35753	20101	55.11		1.081	-52289	20100	57.98		1.081	-23521	20090	336.1		0.063	-2549	20106	548.8		0.063	-2087	20101	62.76		0.063	-2285	20097	634
0.064	-32690	5085	0.05504		1.082	-35597	20102	51.82		1.082	-52590	20101	65.95		1.082	-23457	20091	266.5		0.064	-2520	20107	539.5		0.064	-2168	20102	101.5		0.064	-2331	20098	497.6
0.065	-32718	5086	0.08972		1.082	-35538	20103	48.83		1.082	-52770	20102	78.95		1.082	-23377	20092	379.6		0.065	-2438	20108	597.1		0.065	-2189	20103	148.3		0.065	-2409	20099	423.5
0.066	-32767	5087	0.2718		1.083	-35585	20104	52.89		1.083	-52761	20103	100.7		1.083	-23330	20093	709.3		0.066	-2335	20109	728		0.066	-2168	20104	200.9		0.066	-2479	20100	425.4
0.067	-32786	5088	0.5318		1.084	-35682	20105	71.54		1.084	-52594	20104	133.8		1.084	-23282	20094	1009		0.067	-2304	20110	1018		0.067	-2160	20105	249.6		0.067	-2490	20101	452.8
0.068	-32800	5089	0.5949		1.085	-35791	20106	114.1		1.085	-52403	20105	175.4		1.085	-23242	20095	975.1		0.068	-2383	20111	1529		0.068	-2199	20106	269.9		0.068	-2486	20102	434.4
0.068	-32799	5090	0.421		1.086	-35894	20107	183.8		1.086	-52280	20106	215.6		1.086	-23204	20096	751.5		0.068	-2558	20112	2062		0.068	-2259	20107	244.5		0.068	-2508	20103	355.3
0.069	-32842	5091	0.2478		1.087	-35936	20108	260.6		1.087	-52285	20107	243.3		1.087	-23175	20097	579.4		0.069	-2764	20113	2199		0.069	-2285	20108	186.5		0.069	-2592	20104	305.1
0.07	-32931	5092	0.1916		1.087	-35893	20109	306.7		1.087	-52360	20108	255.1		1.087	-23131	20098	470.3		0.07	-2851	20114	1832		0.07	-2266	20109	125.6		0.07	-2660	20105	308.6
0.071	-33013	5093	0.257		1.088	-35772	20110	303.4		1.088	-52422	20109	258.1		1.088	-23063	20099	414.9		0.071	-2809	20115	1307		0.071	-2206	20110	79.53		0.071	-2707	20106	287.7
0.072	-33101	5094	0.4427		1.089	-35688	20111	267.9		1.089	-52427	20110	263.5		1.089	-22944	20100	421.6		0.072	-2680	20116	913.1		0.072	-2167	20111	49.6		0.072	-2740	20107	219.8
0.072	-33157	5095	1.045		1.09	-35717	20112	233.3		1.09	-52354	20111	277.1		1.09	-22770	20101	486.5		0.072	-2574	20117	662.9		0.072	-2103	20112	33.25		0.072	-2799	20108	153
0.073	-33186	5096	4.569		1.091	-35802	20113	218.5		1.091	-52192	20112	297.2		1.091	-22564	20102	584		0.073	-2519	20118	511.4		0.073	-2045	20113	27.48		0.073	-2836	20109	128.2
0.074	-33184	5097	11.52		1.092	-35846	20114	224.6		1.092	-51982	20113	319.1		1.092	-22406	20103	622.2		0.074	-2484	20119	446.6		0.074	-1966	20114	28.51		0.074	-2803	20110	185.2
0.075	-33187	5098	24.71		1.092	-35780	20115	246.6		1.092	-51891	20114	337.9		1.092	-22334	20104	515.8		0.075	-2543	20120	447.1		0.075	-1924	20115	32.96		0.075	-2709	20111	347.3
0.076	-33255	5099	33.39		1.093	-35725	20116	260.4		1.093	-51985	20115	347.2		1.093	-22362	20105	327.8		0.076	-2668	20121	494.1		0.076	-1925	20116	38.45		0.076	-2620	20112	479.4
0.077	-33332	5100	20.51		1.094	-35748	20117	232.2		1.094	-52208	20116	339.8		1.094	-22459	20106	201.4		0.077	-2822	20122	590.5		0.077	-1924	20117	43.81		0.077	-2545	20113	442.4
0.078	-33370	5101	4.374		1.095	-35820	20118	180.6		1.095	-52412	20117	312.8		1.095	-22538	20107	179.1		0.078	-2929	20123	698.6		0.078	-1878	20118	48.35		0.078	-2419	20114	329.3
0.078	-33371	5102	0.3588		1.096	-35929	20119	178.1		1.096	-52489	20118	271.4		1.096	-22588	20108	205.6		0.078	-2935	20124	795.1		0.078	-1792	20119	50.26		0.078	-2270	20115	234.5
0.079	-33383	5103	0.1645		1.097	-36073	20120	254.8		1.097	-52507	20119	226.5		1.097	-22625	20109	223.5		0.079	-2937	20125	1011		0.079	-1791	20120	48.54		0.079	-2134	20116	148.7
0.08	-33478	5104	0.1813		1.097	-36273	20121	328.5		1.097	-52548	20120	187.4		1.097	-22672	20110	229.4		0.08	-2951	20126	1433		0.08	-1897	20121	46.56		0.08	-2044	20117	82.64
0.081	-33612	5105	0.5034		1.098	-36475	20122	310.8		1.098	-52642	20121	157.5		1.098	-22687	20111	283.8		0.081	-2985	20127	1798		0.081	-2035	20122	48.91		0.081	-1949	20118	48.19
0.082	-33740	5106	5.191		1.099	-36593	20123	246.1		1.099	-52745	20122	135.7		1.099	-22609	20112	414.5		0.082	-2991	20128	1756		0.082	-2094	20123	57.2		0.082	-1873	20119	36.4
0.083	-33832	5107	15.57		1.1	-36659	20124	213.9		1.1	-52723	20123	120.7		1.1	-22435	20113	503.9		0.083	-2898	20129	1364		0.083	-2048	20124	68.82		0.083	-1871	20120	35.73
0.083	-33920	5108	17.96		1.101	-36686	20125	211.3		1.101	-52655	20124	112.5		1.101	-22255	20114	480		0.083	-2732	20130	975.8		0.083	-1949	20125	75.03		0.083	-1962	20121	41.13
0.084	-34015	5109	8.346		1.102	-36675	20126	203		1.102	-52648	20125	111.9		1.102	-22149	20115	424.8		0.084	-2504	20131	785.1		0.084	-1893	20126	68.59		0.084	-2100	20122	56.15
0.085	-34031	5110	1.592		1.102	-36625	20127	180.5		1.102	-52779	20126	120.6		1.102	-22129	20116	349		0.085	-2273	20132	740.6		0.085	-1904	20127	52.91		0.085	-2200	20123	80.27
0.086	-33988	5111	0.7398		1.103	-36610	20128	152.7		1.103	-53032	20127	139.4		1.103	-22105	20117	231.2		0.086	-2148	20133	713.3		0.086	-1894	20128	35.61		0.086	-2201	20124	100.6
0.087	-33917	5112	0.6677		1.104	-36733	20129	128.6		1.104	-53274	20128	166.3		1.104	-22057	20118	137.4		0.087	-2180	20134	638		0.087	-1797	20129	22.45		0.087	-2116	20125	113
0.087	-33903	5113	1.127		1.105	-36988	20130	116		1.105	-53479	20129	195.3		1.105	-22022	20119	119.6		0.087	-2343	20135	544.6		0.087	-1658	20130	16.6		0.087	-1986	20126	132.4
0.088	-33915	5114	2.79		1.106	-37234	20131	117.8		1.106	-53605	20130	218.4		1.106	-21987	20120	192.6		0.088	-2497	20136	461.8		0.088	-1597	20131	17.96		0.088	-1888	20127	173.9
0.089	-33967	5115	5.245		1.107	-37354	20132	127.6		1.107	-53654	20131	228.3		1.107	-21907	20121	377.8		0.089	-2534	20137	402.2		0.089	-1628	20132	26.17		0.089	-1840	20128	243.9
0.09	-34048	5116	6.721		1.107	-37328	20133	136.8		1.107	-53645	20132	222.1		1.107	-21796	20122	643.8		0.09	-2422	20138	403		0.09	-1683	20133	44.35		0.09	-1772	20129	347.6
0.091	-34078	5117	6.745		1.108	-37260	20134	146.4		1.108	-53629	20133	203.2		1.108	-21732	20123	847.1		0.091	-2279	20139	505.3		0.091	-1740	20134	83.31		0.091	-1698	20130	482.1
0.092	-34063	5118	6.707		1.109	-37295	20135	161.9		1.109	-53677	20134	178.9		1.109	-21715	20124	828.5		0.092	-2171	20140	752		0.092	-1773	20135	153.2		0.092	-1706	20131	610.8
0.093	-34028	5119	6.911		1.11	-37452	20136	181.9		1.11	-53781	20135	155.5		1.11	-21689	20125	648		0.093	-2117	20141	1140		0.093	-1782	20136	226		0.093	-1848	20132	644
0.093	-34049	5120	5.598		1.111	-37688	20137	201.2		1.111	-53926	20136	135.9		1.111	-21644	20126	523.1		0.093	-2015	20142	1528		0.093	-1760	20137	240.7		0.093	-2025	20133	565.3
0.094	-34029	5121	3.082		1.112	-37947	20138	216.7		1.112	-54111	20137	118.8		1.112	-21603	20127	503.4		0.094	-1846	20143	1709		0.094	-1702	20138	185.7		0.094	-2121	20134	423.3
0.095	-33900	5122	1.375		1.112	-38272	20139	214.3		1.112	-54337	20138	102		1.112	-21597	20128	517.5		0.095	-1682	20144	1640		0.095	-1638	20139	114.4		0.095	-2138	20135	240.2
0.096	-33718	5123	0.8974		1.113	-38645	20140	182.6		1.113	-54559	20139	85.28		1.113	-21605	20129	513.6		0.096	-1558	20145	1445		0.096	-1613	20140	69.5		0.096	-2081	20136	119.2
0.097	-33603	5124	1.55		1.114	-38976	20141	154.7		1.114	-54678	20140	69.84		1.114	-21615	20130	459.2		0.097	-1477	20146	1235		0.097	-1634	20141	52.41		0.097	-1978	20137	119.6
0.097	-33681	5125	3.72		1.115	-39122	20142	183.7		1.115	-54661	20141	56.99		1.115	-21571	20131	385.4		0.097	-1366	20147	1078		0.097	-1650	20142	48.53		0.097	-1896	20138	181
0.098	-33905	5126	6.309		1.116	-39106	20143	281.6		1.116	-54529	20142	47.14		1.116	-21478	20132	325.2		0.098	-1266	20148	974.9		0.098	-1574	20143	48.96		0.098	-1913	20139	242.6
0.099	-34157	5127	6.231		1.117	-39037	20144	380.3		1.117	-54445	20143	40		1.117	-21418	20133	258.4		0.099	-1225	20149	858.5		0.099	-1446	20144	57.32		0.099	-1990	20140	240.6
0.1	-34321	5128	3.45		1.117	-39013	20145	381.6		1.117	-54444	20144	35.36		1.117	-21441	20134	189.1		0.1	-1222	20150	740.5		0.1	-1347	20145	83.84		0.1	-2019	20141	160.6
0.101	-34307	5129	1.312		1.118	-39042	20146	281.7		1.118	-54541	20145	33.37		1.118	-21555	20135	155.8		0.101	-1178	20151	714.6		0.101	-1342	20146	131.8		0.101	-1970	20142	75.69
0.102	-34168	5130	0.8378		1.119	-39101	20147	167		1.119	-54730	20146	33.4		1.119	-21654	20136	169.5		0.102	-1078	20152	792.6		0.102	-1353	20147	175		0.102	-1925	20143	40.47
0.102	-34000	5131	0.9184		1.12	-39227	20148	100.8		1.12	-54982	20147	33.43		1.12	-21659	20137	240.9		0.102	-1027	20153	905		0.102	-1306	20148	171.1		0.102	-1937	20144	42.79
0.103	-33910	5132	1.029		1.121	-39393	20149	82.25		1.121	-55264	20148	31.51		1.121	-21591	20138	435.4		0.103	-1105	20154	1054		0.103	-1164	20149	121.7		0.103	-1993	20145	52.73
0.104	-33910	5133	1.222		1.122	-39601	20150	85.04		1.122	-55457	20149	27.33		1.122	-21525	20139	737.4		0.104	-1250	20155	1318		0.104	-1035	20150	69.96		0.104	-2044	20146	54.35
0.105	-33905	5134	1.898		1.122	-39767	20151	85.75		1.122	-55540	20150	22.27		1.122	-21488	20140	955.8		0.105	-1338	20156	1657		0.105	-953	20151	43.89		0.105	-2015	20147	107.3
0.106	-33813	5135	3.844		1.123	-39841	20152	75.71		1.123	-55488	20151	18.01		1.123	-21397	20141	965.6		0.106	-1327	20157	1867		0.106	-854	20152	42.49		0.106	-1886	20148	204.3
0.107	-33611	5136	6.013		1.124	-39842	20153	69.34		1.124	-55362	20152	15.41		1.124	-21226	20142	817.1		0.107	-1249	20158	1830		0.107	-710	20153	55.78		0.107	-1739	20149	208.8
0.108	-33386	5137	5.57		1.125	-39892	20154	93.12		1.125	-55316	20153	14.54		1.125	-21050	20143	598.4		0.108	-1228	20159	1641		0.108	-587	20154	74.32		0.108	-1706	20150	138.8
0.108	-33250	5138	3.108		1.126	-40037	20155	152.4		1.126	-55425	20154	15.31		1.126	-20925	20144	387.4		0.108	-1302	20160	1454		0.108	-618	20155	88.81		0.108	-1814	20151	86.22
0.109	-33231	5139	1.391		1.127	-40180	20156	185.9		1.127	-55571	20155	17.85		1.127	-20883	20145	242.5		0.109	-1454	20161	1327		0.109	-793	20156	93.21		0.109	-1935	20152	45.63
0.11	-33286	5140	0.7279		1.128	-40256	20157	140.9		1.128	-55617	20156	22.41		1.128	-20916	20146	208.3		0.11	-1608	20162	1213		0.11	-992	20157	89.01		0.11	-1982	20153	18.12
0.111	-33334	5141	0.4051		1.128	-40297	20158	72.56		1.128	-55617	20157	29.07		1.128	-20959	20147	307.4		0.111	-1727	20163	1074		0.111	-1180	20158	81.02		0.111	-1987	20154	13.1
0.112	-33316	5142	0.2638		1.129	-40410	20159	44.19		1.129	-55713	20158	37.72		1.129	-20983	20148	435.9		0.112	-1819	20164	945.2		0.112	-1385	20159	71.51		0.112	-1986	20155	20.45
0.112	-33254	5143	0.2497		1.13	-40595	20160	54.23		1.13	-55941	20159	48.28		1.13	-21008	20149	446.1		0.112	-1878	20165	848.1		0.112	-1629	20160	62.45		0.112	-2013	20156	28.1
0.113	-33206	5144	0.3735		1.131	-40772	20161	87.05		1.131	-56180	20160	61.25		1.131	-21041	20150	377		0.113	-1910	20166	791		0.113	-1847	20161	57.58		0.113	-2027	20157	38
0.114	-33217	5145	1.604		1.132	-40860	20162	122.5		1.132	-56315	20161	77.87		1.132	-21041	20151	339.7		0.114	-1966	20167	788.2		0.114	-1934	20162	59.17		0.114	-2067	20158	69.78
0.115	-33286	5146	9.42		1.133	-40863	20163	145.1		1.133	-56283	20162	98.8		1.133	-20962	20152	331.5		0.115	-2054	20168	829.5		0.115	-1941	20163	65.92		0.115	-2123	20159	139.6
0.116	-33371	5147	18.21		1.133	-40891	20164	160		1.133	-56150	20163	123.3		1.133	-20873	20153	319.6		0.116	-2186	20169	877.1		0.116	-1918	20164	73.01		0.116	-2203	20160	211.6
0.117	-33478	5148	14		1.134	-40969	20165	163.2		1.134	-56060	20164	151.2		1.134	-20843	20154	311.9		0.117	-2343	20170	906.3		0.117	-1970	20165	72.4		0.117	-2287	20161	223.3
0.117	-33624	5149	4.558		1.135	-41074	20166	138.9		1.135	-56122	20165	183.4		1.135	-20830	20155	314.3		0.117	-2501	20171	943.8		0.117	-2035	20166	62.07		0.117	-2388	20162	175.1
0.118	-33810	5150	0.9332		1.136	-41133	20167	96.48		1.136	-56279	20166	217		1.136	-20778	20156	317.6		0.118	-2614	20172	1035		0.118	-2077	20167	52.51		0.118	-2490	20163	107.8
0.119	-33973	5151	0.3478		1.137	-41125	20168	61.03		1.137	-56349	20167	240.6		1.137	-20673	20157	305.1		0.119	-2589	20173	1161		0.119	-2035	20168	55.01		0.119	-2540	20164	53.52
0.12	-33990	5152	0.2083		1.138	-41090	20169	43.12		1.138	-56294	20168	239.2		1.138	-20541	20158	275.8		0.12	-2440	20174	1195		0.12	-1932	20169	70.74		0.12	-2541	20165	25.02
0.121	-33840	5153	0.1483		1.138	-41105	20170	37.32		1.138	-56167	20169	206.5		1.138	-20446	20159	254.3		0.121	-2291	20175	1048		0.121	-1902	20170	83.6		0.121	-2519	20166	13.16
0.122	-33638	5154	0.1097		1.139	-41215	20171	35.27		1.139	-56101	20170	153		1.139	-20399	20160	256.1		0.122	-2289	20176	833.2		0.122	-1994	20171	74.25		0.122	-2527	20167	9.148
0.123	-33579	5155	0.07978		1.14	-41342	20172	35.92		1.14	-56122	20171	99.99		1.14	-20414	20161	271.6		0.123	-2395	20177	694.8		0.123	-2137	20172	52.45		0.123	-2510	20168	11.79
0.123	-33693	5156	0.05647		1.141	-41422	20173	43.57		1.141	-56240	20172	62.7		1.141	-20409	20162	263.3		0.123	-2501	20178	637.1		0.123	-2210	20173	42.48		0.123	-2474	20169	28.89
0.124	-33866	5157	0.04027		1.142	-41472	20174	58.75		1.142	-56443	20173	42.11		1.142	-20357	20163	205.7		0.124	-2573	20179	644		0.124	-2165	20174	45.43		0.124	-2431	20170	75.86
0.125	-33952	5158	0.02871		1.143	-41512	20175	74.89		1.143	-56630	20174	32.54		1.143	-20273	20164	135.2		0.125	-2680	20180	737.5		0.125	-2081	20175	43.82		0.125	-2461	20171	135.9
0.126	-33937	5159	0.01851		1.143	-41502	20176	86.25		1.143	-56769	20175	29.32		1.143	-20207	20165	87.89		0.126	-2841	20181	915.7		0.126	-1993	20176	30.94		0.126	-2536	20172	164.3
0.127	-33883	5160	0.00953		1.144	-41466	20177	99.43		1.144	-56892	20176	29.81		1.144	-20200	20166	57.07		0.127	-2987	20182	1160		0.127	-1913	20177	17.44		0.127	-2604	20173	166.5
0.127	-33805	5161	0.003862		1.145	-41498	20178	126.7		1.145	-57046	20177	32.49		1.145	-20198	20167	48.29		0.127	-3041	20183	1449		0.127	-1867	20178	11.01		0.127	-2649	20174	202.2
0.128	-33790	5162	0.001698		1.146	-41636	20179	160.4		1.146	-57171	20178	36.77		1.146	-20175	20168	69.38		0.128	-3054	20184	1675		0.128	-1840	20179	9.852		0.128	-2645	20175	256.8
0.129	-33829	5163	0.001279		1.147	-41769	20180	174.6		1.147	-57219	20179	43.31		1.147	-20046	20169	115.8		0.129	-3069	20185	1697		0.129	-1911	20180	12.24		0.129	-2612	20176	229.9
0.13	-33968	5164	0.001193		1.148	-41879	20181	160.4		1.148	-57185	20180	53.15		1.148	-19809	20170	192.6		0.13	-3098	20186	1551		0.13	-2033	20181	20.6		0.13	-2528	20177	131.4
0.131	-34132	5165	0.00092		1.148	-41981	20182	140.9		1.148	-57139	20181	64.6		1.148	-19472	20171	297.2		0.131	-3137	20187	1414		0.131	-2122	20182	45.1		0.131	-2462	20178	67.02
0.132	-34271	5166	0.0006612		1.149	-42078	20183	147.6		1.149	-57133	20182	70.92		1.149	-19026	20172	351.4		0.132	-3141	20188	1338		0.132	-2069	20183	104.6		0.132	-2439	20179	57.26
0.132	-34366	5167	0.0008291		1.15	-42155	20184	190.7		1.15	-57178	20183	65.67		1.15	-18504	20173	310.8		0.132	-3078	20189	1253		0.132	-1892	20184	196.6		0.132	-2432	20180	60.9
0.133	-34438	5168	0.002089		1.151	-42224	20185	251.9		1.151	-57261	20184	50.67		1.151	-17853	20174	278.3		0.133	-2968	20190	1125		0.133	-1762	20185	257		0.133	-2412	20181	59.25
0.134	-34518	5169	0.01001		1.152	-42290	20186	297.9		1.152	-57307	20185	34.19		1.152	-16980	20175	329.6		0.134	-2940	20191	998.9		0.134	-1796	20186	225.4		0.134	-2350	20182	50.98
0.135	-34561	5170	0.03565		1.153	-42275	20187	305.7		1.153	-57296	20186	22.52		1.153	-15820	20176	484		0.135	-3154	20192	948.1		0.135	-1959	20187	141.6		0.135	-2272	20183	38.28
0.136	-34560	5171	0.07095		1.153	-42177	20188	281.9		1.153	-57248	20187	16.9		1.153	-14312	20177	704.3		0.136	-3471	20193	1011		0.136	-2093	20188	80.29		0.136	-2220	20184	28.68
0.137	-34562	5172	0.115		1.154	-42072	20189	237.3		1.154	-57185	20188	16.16		1.154	-12477	20178	827.3		0.137	-3730	20194	1175		0.137	-2142	20189	53.86		0.137	-2203	20185	27.4
0.138	-34672	5173	0.1501		1.155	-42032	20190	174.2		1.155	-57108	20189	19.72		1.155	-10253	20179	745.3		0.138	-3807	20195	1462		0.138	-2197	20190	40.94		0.138	-2208	20186	28.34
0.138	-34880	5174	0.1257		1.156	-42107	20191	115.5		1.156	-57004	20190	28.23		1.156	-7581	20180	550.2		0.138	-3785	20196	1839		0.138	-2312	20191	30.91		0.138	-2227	20187	28.74
0.139	-35127	5175	0.07068		1.157	-42250	20192	85.2		1.157	-56942	20191	42.89		1.157	-4459	20181	383.2		0.139	-3725	20197	1913		0.139	-2433	20192	23.18		0.139	-2292	20188	65.37
0.14	-35319	5176	0.03724		1.158	-42401	20193	77.83		1.158	-57011	20192	63.41		1.158	-948	20182	271.8		0.14	-3647	20198	1440		0.14	-2435	20193	18.57		0.14	-2366	20189	156.5
0.141	-35368	5177	0.02189		1.158	-42514	20194	78.8		1.158	-57178	20193	85.31		1.158	2671	20183	197.3		0.141	-3626	20199	856.8		0.141	-2345	20194	16.72		0.141	-2439	20190	197.1
0.142	-35321	5178	0.01517		1.159	-42596	20195	80.04		1.159	-57372	20194	100.1		1.159	6163	20184	174.3		0.142	-3630	20200	525.8		0.142	-2264	20195	17		0.142	-2481	20191	126.1
0.142	-35245	5179	0.01336		1.16	-42692	20196	78.15		1.16	-57567	20195	101.3		1.16	9370	20185	200.4		0.142	-3628	20201	398		0.142	-2321	20196	19.59		0.142	-2549	20192	45.11
0.143	-35269	5180	0.01595		1.161	-42752	20197	72.73		1.161	-57737	20196	90.48		1.161	12261	20186	258.4		0.143	-3561	20202	386.9		0.143	-2509	20197	25.87		0.143	-2707	20193	13.79
0.144	-35386	5181	0.02903		1.162	-42780	20198	62.73		1.162	-57838	20197	75.63		1.162	14805	20187	380.7		0.144	-3488	20203	453.6		0.144	-2721	20198	38.12		0.144	-2905	20194	12
0.145	-35519	5182	0.06913		1.163	-42836	20199	47.86		1.163	-57797	20198	63.36		1.163	16882	20188	629.8		0.145	-3463	20204	609.5		0.145	-2920	20199	58.37		0.145	-3054	20195	32.94
0.146	-35601	5183	0.1422		1.163	-42941	20200	32.91		1.163	-57704	20199	55.7		1.163	18465	20189	951.6		0.146	-3494	20205	898.2		0.146	-3024	20200	83.92		0.146	-3045	20196	68.78
0.147	-35570	5184	0.2013		1.164	-43059	20201	23.44		1.164	-57665	20200	52.32		1.164	19466	20190	1128		0.147	-3618	20206	1340		0.147	-3073	20201	101.7		0.147	-2975	20197	126.5
0.147	-35471	5185	0.1902		1.165	-43117	20202	20.99		1.165	-57677	20201	52.87		1.165	19840	20191	1009		0.147	-3798	20207	1846		0.147	-3026	20202	97.42		0.147	-2977	20198	157.2
0.148	-35404	5186	0.1287		1.166	-43084	20203	25.43		1.166	-57726	20202	57.35		1.166	19592	20192	688.7		0.148	-3947	20208	2227		0.148	-2935	20203	73.73		0.148	-3028	20199	97.92
0.149	-35475	5187	0.07326		1.167	-43031	20204	37.06		1.167	-57720	20203	65.53		1.167	18748	20193	388.1		0.149	-3986	20209	2288		0.149	-2821	20204	46.72		0.149	-3080	20200	28.94
0.15	-35660	5188	0.04495		1.168	-42985	20205	52.29		1.168	-57701	20204	75.75		1.168	17471	20194	225.6		0.15	-3909	20210	1988		0.15	-2722	20205	27.87		0.15	-3098	20201	10.06
0.151	-35896	5189	0.039		1.168	-43019	20206	63.14		1.168	-57672	20205	84.03		1.168	15790	20195	174.9		0.151	-3850	20211	1534		0.151	-2681	20206	19.51		0.151	-3134	20202	12.51
0.152	-36115	5190	0.05029		1.169	-43125	20207	63.8		1.169	-57669	20206	85.38		1.169	13814	20196	182		0.152	-3877	20212	1121		0.152	-2671	20207	19.94		0.152	-3189	20203	23.85
0.153	-36301	5191	0.06904		1.17	-43231	20208	55.08		1.17	-57679	20207	77.13		1.17	11604	20197	206.6		0.153	-3984	20213	800.5		0.153	-2690	20208	26.03		0.153	-3255	20204	35.19
0.153	-36429	5192	0.07849		1.171	-43247	20209	44.03		1.171	-57661	20208	61.17		1.171	9278	20198	216.9		0.153	-4056	20214	579.2		0.153	-2662	20209	33.4		0.153	-3328	20205	35.5
0.154	-36532	5193	0.08907		1.172	-43133	20210	37.27		1.172	-57651	20209	42.98		1.172	6947	20199	213.9		0.154	-4070	20215	463.9		0.154	-2615	20210	40.32		0.154	-3374	20206	27.92
0.155	-36608	5194	0.1851		1.173	-42984	20211	35.7		1.173	-57692	20210	27.93		1.173	4570	20200	213.2		0.155	-4138	20216	446.8		0.155	-2627	20211	50.73		0.155	-3385	20207	26.07
0.156	-36628	5195	0.3486		1.173	-42885	20212	36.99		1.173	-57807	20211	18.22		1.173	2179	20201	203.9		0.156	-4264	20217	515.9		0.156	-2737	20212	68.69		0.156	-3336	20208	31.87
0.157	-36615	5196	0.392		1.174	-42804	20213	40.18		1.174	-57930	20212	13.37		1.174	-245	20202	178		0.157	-4397	20218	669.6		0.157	-2899	20213	89.34		0.157	-3226	20209	41.43
0.157	-36589	5197	0.3731		1.175	-42695	20214	46.4		1.175	-57996	20213	12.25		1.175	-2599	20203	156		0.157	-4484	20219	874.8		0.157	-2994	20214	100.1		0.157	-3123	20210	57.26
0.158	-36573	5198	0.6918		1.176	-42575	20215	56.38		1.176	-57956	20214	14.39		1.176	-4838	20204	159.7		0.158	-4492	20220	1053		0.158	-3058	20215	92.52		0.158	-3107	20211	132.3
0.159	-36590	5199	1.258		1.177	-42551	20216	67.78		1.177	-57864	20215	20.05		1.177	-6935	20205	181.7		0.159	-4460	20221	1151		0.159	-3142	20216	71.05		0.159	-3222	20212	276
0.16	-36660	5200	1.482		1.178	-42710	20217	76.44		1.178	-57812	20216	29.4		1.178	-8819	20206	189.1		0.16	-4371	20222	1219		0.16	-3256	20217	47.78		0.16	-3363	20213	287
0.161	-36785	5201	1.191		1.178	-42943	20218	82.96		1.178	-57822	20217	41.07		1.178	-10475	20207	196.1		0.161	-4254	20223	1392		0.161	-3339	20218	31.05		0.161	-3448	20214	126.3
0.162	-36899	5202	0.6349		1.179	-43094	20219	90.06		1.179	-57899	20218	51.28		1.179	-11887	20208	272.5		0.162	-4158	20224	1735		0.162	-3277	20219	22.15		0.162	-3461	20215	29.06
0.162	-36961	5203	0.2129		1.18	-43080	20220	93.67		1.18	-57955	20219	55.35		1.18	-13117	20209	441.2		0.162	-4110	20225	2051		0.162	-3086	20220	21.13		0.162	-3370	20216	23.7
0.163	-37003	5204	0.07079		1.181	-43066	20221	87.61		1.181	-58020	20220	51.27		1.181	-14225	20210	592		0.163	-4173	20226	2047		0.163	-2812	20221	36.7		0.163	-3271	20217	20.64
0.164	-37043	5205	0.05199		1.182	-43160	20222	71.88		1.182	-58098	20221	41.53		1.182	-15257	20211	597		0.164	-4271	20227	1708		0.164	-2688	20222	92.87		0.164	-3216	20218	15.76
0.165	-37082	5206	0.07643		1.183	-43262	20223	51.37		1.183	-58192	20222	30.8		1.183	-16274	20212	507.6		0.165	-4377	20228	1284		0.165	-2773	20223	183.5		0.165	-3233	20219	12.54
0.166	-37103	5207	0.1144		1.183	-43260	20224	32.57		1.183	-58306	20223	22.24		1.183	-17212	20213	435.5		0.166	-4472	20229	959		0.166	-2947	20224	233.5		0.166	-3289	20220	15.84
0.167	-37086	5208	0.1251		1.184	-43159	20225	19.92		1.184	-58379	20224	16.53		1.184	-17995	20214	394.7		0.167	-4588	20230	757		0.167	-3030	20225	205.6		0.167	-3356	20221	29.32
0.168	-37085	5209	0.1112		1.185	-43102	20226	13.85		1.185	-58418	20225	13.11		1.185	-18610	20215	357.1		0.168	-4721	20231	648		0.168	-2915	20226	158		0.168	-3407	20222	55.38
0.168	-37107	5210	0.1172		1.186	-43174	20227	12.72		1.186	-58305	20226	11.3		1.186	-19098	20216	313.2		0.168	-4818	20232	578.3		0.168	-2817	20227	126.3		0.168	-3379	20223	102.5
0.169	-37123	5211	0.159		1.187	-43375	20228	15.73		1.187	-58042	20227	10.66		1.187	-19526	20217	277.8		0.169	-4874	20233	500.3		0.169	-2772	20228	95.33		0.169	-3312	20224	179.9
0.17	-37159	5212	0.2094		1.188	-43606	20229	23.26		1.188	-57751	20228	11.06		1.188	-19869	20218	258.8		0.17	-4884	20234	421.5		0.17	-2766	20229	63.15		0.17	-3290	20225	245.3
0.171	-37211	5213	0.2488		1.188	-43749	20230	34.86		1.188	-57629	20229	12.49		1.188	-20153	20219	224.1		0.171	-4892	20235	377.6		0.171	-2689	20230	39.71		0.171	-3314	20226	260.9
0.172	-37307	5214	0.2902		1.189	-43758	20231	46.28		1.189	-57752	20230	15.11		1.189	-20416	20220	161.2		0.172	-4869	20236	394.2		0.172	-2614	20231	27.54		0.172	-3354	20227	263.9
0.172	-37352	5215	0.3301		1.19	-43670	20232	49.29		1.19	-58012	20231	19.37		1.19	-20655	20221	137.3		0.172	-4786	20237	494.7		0.172	-2646	20232	24.26		0.172	-3398	20228	245.6
0.173	-37312	5216	0.3674		1.191	-43532	20233	40.1		1.191	-58273	20232	26.25		1.191	-20910	20222	211		0.173	-4694	20238	706.7		0.173	-2742	20233	27.56		0.173	-3444	20229	167.3
0.174	-37228	5217	0.5172		1.192	-43363	20234	25.63		1.192	-58466	20233	37.52		1.192	-21136	20223	443.7		0.174	-4648	20239	1006		0.174	-2871	20234	35.36		0.174	-3496	20230	75.68
0.175	-37157	5218	0.7661		1.192	-43240	20235	14.93		1.192	-58590	20234	55.1		1.192	-21360	20224	1001		0.175	-4650	20240	1318		0.175	-2924	20235	42.86		0.175	-3546	20231	27.07
0.176	-37247	5219	0.7822		1.193	-43226	20236	10.93		1.193	-58626	20235	79.82		1.193	-21602	20225	1956		0.176	-4726	20241	1619		0.176	-2954	20236	44.02		0.176	-3561	20232	14.85
0.177	-37458	5220	0.61		1.194	-43326	20237	12.33		1.194	-58568	20236	109.1		1.194	-21834	20226	2709		0.177	-4774	20242	1911		0.177	-2937	20237	38.76		0.177	-3528	20233	34.53
0.177	-37715	5221	0.8488		1.195	-43411	20238	17.54		1.195	-58473	20237	135.1		1.195	-22020	20227	2462		0.177	-4766	20243	2080		0.177	-2910	20238	32.38		0.177	-3492	20234	153.8
0.178	-37841	5222	1.396		1.196	-43378	20239	25.54		1.196	-58456	20238	146		1.196	-22087	20228	1519		0.178	-4720	20244	1965		0.178	-2924	20239	28.15		0.178	-3556	20235	260.5
0.179	-37822	5223	1.677		1.197	-43230	20240	34.53		1.197	-58547	20239	134.7		1.197	-22118	20229	738.5		0.179	-4726	20245	1622		0.179	-2975	20240	26.95		0.179	-3670	20236	172.5
0.18	-37786	5224	2.433		1.197	-43062	20241	41.03		1.197	-58645	20240	105.8		1.197	-22197	20230	370		0.18	-4858	20246	1268		0.18	-3105	20241	30.11		0.18	-3752	20237	46.39
0.181	-37800	5225	3.67		1.198	-42926	20242	40.94		1.198	-58656	20241	73.2		1.198	-22356	20231	252.7		0.181	-5036	20247	1006		0.181	-3238	20242	37.82		0.181	-3761	20238	15.38
0.182	-37890	5226	3.473		1.199	-42814	20243	33.82		1.199	-58522	20242	48.07		1.199	-22582	20232	261.6		0.182	-5209	20248	821.7		0.182	-3306	20243	44.82		0.182	-3717	20239	16.75
0.183	-37944	5227	1.991		1.2	-42707	20244	24.45		1.2	-58314	20243	32.33		1.2	-22806	20233	341.2		0.183	-5303	20249	669.3		0.183	-3287	20244	44.09		0.183	-3660	20240	22.62
0.183	-37916	5228	0.9618		1.201	-42675	20245	17.87		1.201	-58134	20244	22.93		1.201	-22990	20234	445.3		0.183	-5303	20250	529.4		0.183	-3209	20245	39.28		0.183	-3637	20241	30.9
0.184	-37859	5229	0.574		1.202	-42815	20246	15.31		1.202	-58044	20245	17.37		1.202	-23100	20235	546.2		0.184	-5244	20251	447.4		0.184	-3198	20246	41.97		0.184	-3710	20242	40.41
0.185	-37852	5230	0.4135		1.202	-43064	20247	15.41		1.202	-58076	20246	14.55		1.202	-23163	20236	585.5		0.185	-5163	20252	479.1		0.185	-3296	20247	56.3		0.185	-3783	20243	51.62
0.186	-37934	5231	0.3616		1.203	-43303	20248	16.29		1.203	-58176	20247	13.96		1.203	-23210	20237	500.8		0.186	-5120	20253	653		0.186	-3430	20248	72.06		0.186	-3807	20244	71.99
0.187	-38045	5232	0.3618		1.204	-43395	20249	16.4		1.204	-58257	20248	15.16		1.204	-23225	20238	351.9		0.187	-5079	20254	958.8		0.187	-3518	20249	74.48		0.187	-3767	20245	94.42
0.188	-38134	5233	1.759		1.205	-43373	20250	15.58		1.205	-58260	20249	17.81		1.205	-23229	20239	238.4		0.188	-5033	20255	1302		0.188	-3544	20250	66.81		0.188	-3766	20246	102.4
0.188	-38222	5234	24.33		1.206	-43325	20251	15.05		1.206	-58243	20250	22.7		1.206	-23197	20240	204.9		0.188	-5002	20256	1495		0.188	-3521	20251	67.49		0.188	-3825	20247	116.9
0.189	-38268	5235	47.22		1.207	-43321	20252	16.42		1.207	-58264	20251	33.51		1.207	-23192	20241	281.9		0.189	-5043	20257	1418		0.189	-3436	20252	76.82		0.189	-3906	20248	180.3
0.19	-38312	5236	29.67		1.207	-43360	20253	20.59		1.207	-58321	20252	56.27		1.207	-23264	20242	471.7		0.19	-5191	20258	1200		0.19	-3273	20253	75.41		0.19	-4009	20249	271.3
0.191	-38349	5237	8.043		1.208	-43399	20254	26.66		1.208	-58354	20253	90.85		1.208	-23429	20243	713.8		0.191	-5346	20259	1038		0.191	-3123	20254	60.11		0.191	-4082	20250	338.9
0.192	-38362	5238	4.12		1.209	-43422	20255	32.47		1.209	-58381	20254	122.8		1.209	-23658	20244	883.1		0.192	-5497	20260	959.1		0.192	-3082	20255	46.91		0.192	-4073	20251	374.7
0.192	-38365	5239	2.265		1.21	-43449	20256	37.33		1.21	-58389	20255	134.8		1.21	-23834	20245	847.1		0.192	-5617	20261	874.6		0.192	-3071	20256	44.58		0.192	-3977	20252	392.4
0.193	-38380	5240	2.029		1.211	-43527	20257	48.82		1.211	-58376	20256	125.9		1.211	-23983	20246	686.2		0.193	-5714	20262	768.1		0.193	-2961	20257	51.98		0.193	-3846	20253	454.6
0.194	-38458	5241	2.135		1.212	-43680	20258	89.07		1.212	-58369	20257	106.8		1.212	-24068	20247	634.8		0.194	-5766	20263	700.9		0.194	-2702	20258	66.82		0.194	-3760	20254	646
0.195	-38574	5242	2.269		1.212	-43857	20259	172.8		1.212	-58370	20258	86.79		1.212	-24067	20248	745.6		0.195	-5820	20264	724.8		0.195	-2349	20259	84.26		0.195	-3758	20255	876.5
0.196	-38703	5243	2.691		1.213	-43924	20260	259.8		1.213	-58386	20259	70.11		1.213	-23995	20249	895.7		0.196	-5945	20265	846.9		0.196	-1835	20260	92.41		0.196	-3844	20256	873.3
0.197	-38873	5244	2.898		1.214	-43829	20261	274.8		1.214	-58413	20260	57.42		1.214	-23886	20250	963		0.197	-6062	20266	1033		0.197	-1059	20261	82.45		0.197	-3925	20257	586
0.198	-39080	5245	2.24		1.215	-43645	20262	206.2		1.215	-58493	20261	47.49		1.215	-23861	20251	919.5		0.198	-6083	20267	1212		0.198	12	20262	63.56		0.198	-3953	20258	279.7
0.198	-39229	5246	1.483		1.216	-43521	20263	119.6		1.216	-58603	20262	39.07		1.216	-23907	20252	783.6		0.198	-5989	20268	1296		0.198	1305	20263	50.21		0.198	-3886	20259	131.7
0.199	-39242	5247	1.497		1.217	-43527	20264	66.38		1.217	-58703	20263	31.8		1.217	-24029	20253	569.3		0.199	-5910	20269	1278		0.199	2732	20264	45.73		0.199	-3821	20260	116.4
0.2	-39117	5248	2.519		1.217	-43574	20265	46.89		1.217	-58761	20264	25.99		1.217	-24176	20254	363.6		0.2	-5896	20270	1259		0.2	4255	20265	49.84		0.2	-3762	20261	161.4
0.201	-38983	5249	4.709		1.218	-43598	20266	46.86		1.218	-58797	20265	21.98		1.218	-24312	20255	243.6		0.201	-5950	20271	1255		0.201	5847	20266	65.77		0.201	-3717	20262	250.2
0.202	-38914	5250	8.941		1.219	-43581	20267	54.51		1.219	-58818	20266	20.04		1.219	-24415	20256	205.7		0.202	-6010	20272	1182		0.202	7481	20267	96.57		0.202	-3692	20263	491.4
0.203	-38860	5251	15.9		1.22	-43611	20268	56.61		1.22	-58831	20267	20.62		1.22	-24422	20257	228.4		0.203	-6041	20273	1054		0.203	9018	20268	139.3		0.203	-3644	20264	773.2
0.203	-38812	5252	19.32		1.221	-43698	20269	44.68		1.221	-58851	20268	24.52		1.221	-24339	20258	274.9		0.203	-6042	20274	949.6		0.203	10419	20269	177.3		0.203	-3590	20265	775
0.204	-38782	5253	13.28		1.222	-43753	20270	24.59		1.222	-58831	20269	32.9		1.222	-24229	20259	317.8		0.204	-6005	20275	890.7		0.204	11702	20270	181		0.204	-3508	20266	614.7
0.205	-38816	5254	5.05		1.222	-43730	20271	9.536		1.222	-58786	20270	46.39		1.222	-24172	20260	387.4		0.205	-5933	20276	890.2		0.205	12831	20271	140		0.205	-3501	20267	523
0.206	-38879	5255	1.676		1.223	-43645	20272	3.82		1.223	-58744	20271	62.32		1.223	-24231	20261	526.5		0.206	-5857	20277	965.6		0.206	13712	20272	83.48		0.206	-3585	20268	425.7
0.207	-38976	5256	0.9866		1.224	-43603	20273	3.264		1.224	-58710	20272	73.13		1.224	-24387	20262	660.2		0.207	-5860	20278	1096		0.207	14352	20273	44.05		0.207	-3719	20269	294.5
0.207	-39101	5257	0.6195		1.225	-43605	20274	4.432		1.225	-58632	20273	72.38		1.225	-24586	20263	657.3		0.207	-5992	20279	1280		0.207	14849	20274	27.83		0.207	-3825	20270	190.4
0.208	-39219	5258	0.2939		1.226	-43611	20275	6.079		1.226	-58464	20274	62.4		1.226	-24765	20264	542.8		0.208	-6189	20280	1507		0.208	15258	20275	26.6		0.208	-3877	20271	134.3
0.209	-39296	5259	0.1286		1.227	-43599	20276	7.81		1.227	-58294	20275	50.98		1.227	-24850	20265	444.9		0.209	-6322	20281	1624		0.209	15534	20276	32.29		0.209	-3935	20272	119.5
0.21	-39322	5260	0.1364		1.227	-43591	20277	10.39		1.227	-58256	20276	43.02		1.227	-24853	20266	426.8		0.21	-6324	20282	1509		0.21	15700	20277	39.7		0.21	-3972	20273	136.2
0.211	-39365	5261	0.1648		1.228	-43653	20278	18.33		1.228	-58435	20277	38.91		1.228	-24785	20267	451.8		0.211	-6238	20283	1268		0.211	15805	20278	47.31		0.211	-3942	20274	196.6
0.212	-39404	5262	0.1593		1.229	-43791	20279	36.82		1.229	-58755	20278	37.57		1.229	-24752	20268	447.5		0.212	-6173	20284	1038		0.212	15832	20279	54.91		0.212	-3886	20275	378.9
0.213	-39440	5263	0.1588		1.23	-43951	20280	53.76		1.23	-58995	20279	38.16		1.23	-24778	20269	421.5		0.213	-6178	20285	846.8		0.213	15804	20280	62.89		0.213	-3841	20276	888.6
0.213	-39398	5264	0.2489		1.231	-44028	20281	53.6		1.231	-59027	20280	40.3		1.231	-24860	20270	406.1		0.213	-6241	20286	706.8		0.213	15664	20281	70.96		0.213	-3845	20277	1351
0.214	-39288	5265	0.6074		1.232	-43946	20282	46.18		1.232	-58896	20281	44.03		1.232	-24951	20271	333.3		0.214	-6236	20287	646.9		0.214	15508	20282	75.44		0.214	-3856	20278	1089
0.215	-39229	5266	1.268		1.232	-43752	20283	41.38		1.232	-58754	20282	49.7		1.232	-25038	20272	195.9		0.215	-6194	20288	670.1		0.215	15402	20283	79.4		0.215	-3860	20279	508.7
0.216	-39283	5267	1.681		1.233	-43613	20284	35.9		1.233	-58726	20283	57.61		1.233	-25111	20273	111.9		0.216	-6193	20289	769.4		0.216	15313	20284	92.39		0.216	-3845	20280	204.8
0.217	-39443	5268	1.439		1.234	-43623	20285	32.27		1.234	-58832	20284	67.84		1.234	-25051	20274	125.3		0.217	-6318	20290	911.1		0.217	15192	20285	113.5		0.217	-3819	20281	91.6
0.218	-39501	5269	1.007		1.235	-43720	20286	36.76		1.235	-58946	20285	79.78		1.235	-24878	20275	206.4		0.218	-6530	20291	989.9		0.218	15041	20286	131.6		0.218	-3856	20282	43.63
0.218	-39421	5270	0.9299		1.236	-43743	20287	47.72		1.236	-58970	20286	91.24		1.236	-24688	20276	352.5		0.218	-6639	20292	973.4		0.218	14897	20287	139.4		0.218	-3968	20283	33.74
0.219	-39275	5271	1.301		1.237	-43662	20288	55.28		1.237	-58916	20287	99.59		1.237	-24611	20277	569.2		0.219	-6655	20293	943.6		0.219	14781	20288	135.9		0.219	-4059	20284	47.85
0.22	-39190	5272	1.631		1.237	-43579	20289	54.24		1.237	-58875	20288	104.5		1.237	-24641	20278	863.9		0.22	-6590	20294	939.4		0.22	14699	20289	119.9		0.22	-4097	20285	92.71
0.221	-39211	5273	1.33		1.238	-43531	20290	48.32		1.238	-58930	20289	107.6		1.238	-24694	20279	1148		0.221	-6559	20295	975.9		0.221	14590	20290	94.15		0.221	-4125	20286	196.5
0.222	-39284	5274	0.738		1.239	-43557	20291	40.59		1.239	-59024	20290	110.2		1.239	-24771	20280	1104		0.222	-6557	20296	1091		0.222	14491	20291	69.15		0.222	-4205	20287	331.4
0.222	-39383	5275	0.4438		1.24	-43581	20292	31.47		1.24	-59063	20291	112.8		1.24	-24830	20281	693.9		0.222	-6498	20297	1250		0.222	14440	20292	51.55		0.222	-4308	20288	392.8
0.223	-39492	5276	0.4032		1.241	-43592	20293	22.87		1.241	-58959	20292	117.2		1.241	-24862	20282	329.2		0.223	-6477	20298	1318		0.223	14521	20293	40.76		0.223	-4388	20289	401.3
0.224	-39621	5277	0.3931		1.242	-43584	20294	17.36		1.242	-58761	20293	126.5		1.242	-24889	20283	169.5		0.224	-6428	20299	1229		0.224	14677	20294	36.26		0.224	-4420	20290	362.8
0.225	-39751	5278	0.3669		1.242	-43571	20295	16.69		1.242	-58606	20294	141.2		1.242	-24965	20284	111.9		0.225	-6423	20300	1048		0.225	14837	20295	37.55		0.225	-4380	20291	221.8
0.226	-39823	5279	0.3799		1.243	-43559	20296	24		1.243	-58567	20295	157.4		1.243	-25063	20285	121.4		0.226	-6412	20301	853.8		0.226	15003	20296	42.15		0.226	-4298	20292	103.7
0.227	-39792	5280	0.4274		1.244	-43536	20297	43.34		1.244	-58619	20296	168		1.244	-25126	20286	181.1		0.227	-6439	20302	701.9		0.227	15182	20297	48.16		0.227	-4219	20293	58.94
0.228	-39730	5281	0.4773		1.245	-43563	20298	70.73		1.245	-58699	20297	166.5		1.245	-25126	20287	242.1		0.228	-6501	20303	629		0.228	15354	20298	57.44		0.228	-4163	20294	34.7
0.228	-39658	5282	0.7724		1.246	-43619	20299	98.16		1.246	-58720	20298	151.6		1.246	-25069	20288	256.8		0.228	-6485	20304	626.8		0.228	15502	20299	72.92		0.228	-4114	20295	29.11
0.229	-39589	5283	1.474		1.247	-43679	20300	122.5		1.247	-58700	20299	128		1.247	-25001	20289	254.6		0.229	-6478	20305	677		0.229	15584	20300	88.68		0.229	-4026	20296	30.27
0.23	-39506	5284	1.689		1.247	-43718	20301	132.5		1.247	-58699	20300	103.1		1.247	-24908	20290	290		0.23	-6457	20306	789.9		0.23	15554	20301	90.64		0.23	-3908	20297	35.29
0.231	-39454	5285	1.028		1.248	-43772	20302	118.2		1.248	-58743	20301	83.03		1.248	-24817	20291	349		0.231	-6505	20307	999.1		0.231	15412	20302	76.24		0.231	-3746	20298	46.15
0.232	-39495	5286	0.6886		1.249	-43819	20303	93.04		1.249	-58795	20302	70.18		1.249	-24740	20292	394.4		0.232	-6598	20308	1316		0.232	15130	20303	58.11		0.232	-3618	20299	64.38
0.233	-39575	5287	0.9475		1.25	-43814	20304	74.47		1.25	-58847	20303	65.28		1.25	-24726	20293	436.2		0.233	-6670	20309	1576		0.233	14651	20304	45.43		0.233	-3547	20300	118.3
0.233	-39691	5288	1.015		1.251	-43784	20305	64.45		1.251	-58897	20304	69.26		1.251	-24765	20294	538.6		0.233	-6667	20310	1508		0.233	13941	20305	37.95		0.233	-3501	20301	251
0.234	-39799	5289	0.8245		1.252	-43770	20306	57.46		1.252	-58908	20305	84.85		1.252	-24862	20295	677.6		0.234	-6565	20311	1167		0.234	13052	20306	33.1		0.234	-3465	20302	381.8
0.235	-39865	5290	0.8208		1.253	-43823	20307	49.15		1.253	-58854	20306	117.3		1.253	-25038	20296	662.9		0.235	-6486	20312	855.7		0.235	12043	20307	30.36		0.235	-3439	20303	415.7
0.236	-39836	5291	0.9767		1.253	-43928	20308	40.01		1.253	-58739	20307	172.1		1.253	-25279	20297	472.1		0.236	-6433	20313	659.9		0.236	10948	20308	30.9		0.236	-3446	20304	397.7
0.237	-39740	5292	0.9168		1.254	-43993	20309	35.59		1.254	-58674	20308	248.8		1.254	-25483	20298	296		0.237	-6411	20314	527		0.237	9766	20309	35.91		0.237	-3376	20305	310.2
0.237	-39719	5293	0.6664		1.255	-43950	20310	44.64		1.255	-58701	20309	334.7		1.255	-25522	20299	199.4		0.237	-6464	20315	444.9		0.237	8500	20310	45.92		0.237	-3121	20306	162.6
0.238	-39789	5294	0.7578		1.256	-43785	20311	75.73		1.256	-58822	20310	407.6		1.256	-25438	20300	147.8		0.238	-6592	20316	419		0.238	7131	20311	58.95		0.238	-2732	20307	69.67
0.239	-39897	5295	2.501		1.257	-43571	20312	121.2		1.257	-58903	20311	444.2		1.257	-25284	20301	127.7		0.239	-6739	20317	452.6		0.239	5739	20312	70.69		0.239	-2300	20308	42.77
0.24	-39972	5296	6.458		1.258	-43443	20313	146.5		1.258	-58877	20312	430.9		1.258	-25157	20302	134.3		0.24	-6860	20318	524.1		0.24	4401	20313	79.22		0.24	-1929	20309	35.23
0.241	-40014	5297	12.79		1.258	-43396	20314	123.9		1.258	-58788	20313	373.6		1.258	-25087	20303	165.7		0.241	-6978	20319	601.5		0.241	3202	20314	85.71		0.241	-1643	20310	35.71
0.242	-40067	5298	17.82		1.259	-43389	20315	72.41		1.259	-58694	20314	296.6		1.259	-25082	20304	214.5		0.242	-7091	20320	672.5		0.242	2087	20315	91.57		0.242	-1428	20311	50.21
0.243	-40085	5299	13.84		1.26	-43408	20316	32.93		1.26	-58602	20315	225.3		1.26	-25131	20305	309.1		0.243	-7189	20321	723		0.243	1046	20316	97.83		0.243	-1314	20312	87.69
0.243	-40070	5300	5.064		1.261	-43462	20317	18.98		1.261	-58548	20316	170.6		1.261	-25204	20306	484.6		0.243	-7301	20322	746.8		0.243	151	20317	102.8		0.243	-1240	20313	122.4
0.244	-40078	5301	1.251		1.262	-43554	20318	22.96		1.262	-58620	20317	131.3		1.262	-25281	20307	697		0.244	-7409	20323	772.5		0.244	-553	20318	103.2		0.244	-1190	20314	124.2
0.245	-40173	5302	0.9506		1.263	-43610	20319	36.67		1.263	-58807	20318	104		1.263	-25302	20308	817.4		0.245	-7398	20324	815		0.245	-1137	20319	102.6		0.245	-1115	20315	137.9
0.246	-40311	5303	0.7744		1.263	-43601	20320	52.65		1.263	-58989	20319	86.54		1.263	-25252	20309	746.6		0.246	-7281	20325	862.1		0.246	-1822	20320	109.5		0.246	-1009	20316	194
0.247	-40402	5304	0.7561		1.264	-43530	20321	72		1.264	-59076	20320	76.52		1.264	-25150	20310	576.6		0.247	-7120	20326	898.8		0.247	-2664	20321	123.6		0.247	-962	20317	215
0.248	-40379	5305	0.7622		1.265	-43471	20322	105.9		1.265	-59068	20321	71.34		1.265	-25090	20311	471.5		0.248	-7006	20327	918.9		0.248	-3546	20322	133.7		0.248	-955	20318	151.2
0.248	-40249	5306	0.715		1.266	-43525	20323	157.5		1.266	-58984	20322	68.59		1.266	-25127	20312	452.7		0.248	-6920	20328	915.9		0.248	-4252	20323	131.7		0.248	-951	20319	70.15
0.249	-40120	5307	0.7567		1.267	-43647	20324	202.5		1.267	-58795	20323	65.92		1.267	-25243	20313	437.8		0.249	-6949	20329	865.8		0.249	-4709	20324	117.3		0.249	-892	20320	30.82
0.25	-40053	5308	0.9733		1.268	-43733	20325	213.2		1.268	-58493	20324	62.23		1.268	-25355	20314	401.9		0.25	-7119	20330	781.3		0.25	-4990	20325	94.89		0.25	-839	20321	20.25
0.251	-40101	5309	1.414		1.268	-43717	20326	193.4		1.268	-58183	20325	58.7		1.268	-25388	20315	399.7		0.251	-7330	20331	702.9		0.251	-5229	20326	71.41		0.251	-867	20322	19.56
0.252	-40207	5310	2.531		1.269	-43625	20327	159.9		1.269	-57972	20326	57.47		1.269	-25396	20316	437.7		0.252	-7476	20332	634		0.252	-5478	20327	52.66		0.252	-964	20323	38.69
0.252	-40347	5311	4.165		1.27	-43494	20328	123.8		1.27	-57978	20327	60.08		1.27	-25422	20317	484.9		0.252	-7497	20333	580.4		0.252	-5728	20328	42.64		0.252	-1052	20324	108.4
0.253	-40447	5312	4.543		1.271	-43380	20329	94.66		1.271	-58195	20328	67.2		1.271	-25466	20318	551.5		0.253	-7476	20334	605.3		0.253	-5945	20329	42.79		0.253	-1066	20325	233.1
0.254	-40414	5313	3.146		1.272	-43385	20330	75.34		1.272	-58560	20329	77.34		1.272	-25485	20319	600.8		0.254	-7415	20335	834.2		0.254	-6145	20330	50.13		0.254	-1054	20326	320.1
0.255	-40281	5314	1.626		1.273	-43490	20331	62.97		1.273	-58913	20330	86.45		1.273	-25513	20320	539.3		0.255	-7319	20336	1321		0.255	-6327	20331	60.69		0.255	-1094	20327	285
0.256	-40140	5315	0.749		1.273	-43618	20332	57.46		1.273	-59104	20331	90.41		1.273	-25571	20321	414.8		0.256	-7291	20337	1831		0.256	-6466	20332	73.73		0.256	-1261	20328	177.8
0.257	-40083	5316	0.3012		1.274	-43713	20333	61.02		1.274	-59103	20332	88.12		1.274	-25646	20322	349.4		0.257	-7355	20338	1997		0.257	-6562	20333	91.65		0.257	-1488	20329	81.86
0.257	-40104	5317	0.1581		1.275	-43804	20334	72.87		1.275	-58998	20333	82.26		1.275	-25625	20323	330.6		0.257	-7535	20339	1749		0.257	-6607	20334	116.7		0.257	-1727	20330	34.01
0.258	-40215	5318	0.1511		1.276	-43910	20335	86.27		1.276	-58905	20334	77.84		1.276	-25477	20324	302		0.258	-7783	20340	1318		0.258	-6610	20335	145.6		0.258	-1920	20331	23.73
0.259	-40408	5319	0.1494		1.277	-43981	20336	89.17		1.277	-58855	20335	79.68		1.277	-25271	20325	271		0.259	-8021	20341	950.5		0.259	-6593	20336	166.1		0.259	-2085	20332	22.06
0.26	-40620	5320	0.1085		1.278	-43977	20337	73.96		1.278	-58851	20336	90.88		1.278	-25117	20326	296.7		0.26	-8155	20342	748.4		0.26	-6608	20337	165.8		0.26	-2222	20333	22.94
0.261	-40746	5321	0.07437		1.278	-43939	20338	49.15		1.278	-58918	20337	112.4		1.278	-25107	20327	462.4		0.261	-8110	20343	672.8		0.261	-6725	20338	146.8		0.261	-2287	20334	44.57
0.262	-40732	5322	0.2547		1.279	-43940	20339	29.33		1.279	-59041	20338	140.9		1.279	-25199	20328	719.6		0.262	-7993	20344	665.2		0.262	-6917	20339	125.3		0.262	-2359	20335	116.2
0.262	-40625	5323	3.548		1.28	-43997	20340	18.42		1.28	-59108	20339	166.6		1.28	-25329	20329	831.6		0.262	-7926	20345	705.6		0.262	-7162	20340	117		0.262	-2459	20336	207.2
0.263	-40553	5324	13.08		1.281	-44040	20341	13.13		1.281	-59018	20340	178.6		1.281	-25412	20330	694.1		0.263	-7920	20346	734.8		0.263	-7362	20341	126		0.263	-2621	20337	214.7
0.264	-40562	5325	22.09		1.282	-44017	20342	10.95		1.282	-58787	20341	172.3		1.282	-25443	20331	474.3		0.264	-7955	20347	699.1		0.264	-7468	20342	138.3		0.264	-2773	20338	132.6
0.265	-40640	5326	99.86		1.283	-43986	20343	10.16		1.283	-58540	20342	151.4		1.283	-25465	20332	337.4		0.265	-7970	20348	672.2		0.265	-7516	20343	130.3		0.265	-2894	20339	67.05
0.266	-40762	5327	174.9		1.283	-43999	20344	9.797		1.283	-58382	20343	124.3		1.283	-25528	20333	307.3		0.266	-7987	20349	765.8		0.266	-7550	20344	100.5		0.266	-3041	20340	56.01
0.267	-40869	5328	103.7		1.284	-44085	20345	10.48		1.284	-58369	20344	98.03		1.284	-25613	20334	358.8		0.267	-7969	20350	1035		0.267	-7674	20345	69.82		0.267	-3217	20341	83.59
0.268	-40932	5329	29.36		1.285	-44157	20346	15.77		1.285	-58503	20345	77.06		1.285	-25656	20335	468		0.268	-7945	20351	1462		0.268	-7843	20346	50.74		0.268	-3481	20342	191.9
0.268	-40912	5330	15.38		1.286	-44180	20347	33.1		1.286	-58720	20346	62.45		1.286	-25628	20336	613.5		0.268	-7933	20352	1880		0.268	-8008	20347	41.7		0.268	-3801	20343	377.5
0.269	-40879	5331	2.657		1.287	-44152	20348	65.34		1.287	-58897	20347	52.99		1.287	-25581	20337	738.7		0.269	-7973	20353	2024		0.269	-8100	20348	39.48		0.269	-4109	20344	458.5
0.27	-40881	5332	0.9192		1.288	-44112	20349	103.1		1.288	-58972	20348	46.88		1.288	-25551	20338	738		0.27	-8084	20354	1801		0.27	-8074	20349	43.1		0.27	-4346	20345	348.6
0.271	-40902	5333	1.452		1.288	-44054	20350	123.1		1.288	-58906	20349	42.83		1.288	-25559	20339	621.2		0.271	-8151	20355	1401		0.271	-8035	20350	53.5		0.271	-4486	20346	198
0.272	-40951	5334	1.571		1.289	-43957	20351	102.4		1.289	-58746	20350	40.22		1.289	-25533	20340	558.8		0.272	-8107	20356	1043		0.272	-8152	20351	68.54		0.272	-4568	20347	101.1
0.273	-41002	5335	2.069		1.29	-43869	20352	56.81		1.29	-58620	20351	38.56		1.29	-25488	20341	631.8		0.273	-7980	20357	796.8		0.273	-8402	20352	79.62		0.273	-4644	20348	55.29
0.273	-41074	5336	4.26		1.291	-43841	20353	23.9		1.291	-58607	20352	37.33		1.291	-25446	20342	711.8		0.273	-7948	20358	677		0.273	-8596	20353	80.54		0.273	-4760	20349	47.14
0.274	-41098	5337	6.703		1.292	-43903	20354	13.62		1.292	-58724	20353	36.36		1.292	-25423	20343	642.2		0.274	-7961	20359	667.9		0.274	-8563	20354	73.11		0.274	-4961	20350	64.25
0.275	-41041	5338	6.171		1.293	-43974	20355	16.79		1.293	-58892	20354	35.97		1.293	-25421	20344	444.4		0.275	-8019	20360	694.6		0.275	-8383	20355	60.02		0.275	-5181	20351	159.2
0.276	-40969	5339	3.744		1.293	-44015	20356	25.89		1.293	-59054	20355	36.76		1.293	-25434	20345	268.9		0.276	-8024	20361	695.2		0.276	-8228	20356	43.91		0.276	-5354	20352	369.7
0.277	-40933	5340	6.512		1.294	-44011	20357	32.45		1.294	-59112	20356	39.19		1.294	-25490	20346	185.1		0.277	-8044	20362	724.1		0.277	-8214	20357	30.82		0.277	-5466	20353	482.3
0.278	-40913	5341	36.29		1.295	-44015	20358	31.84		1.295	-59029	20357	43.28		1.295	-25551	20347	167.1		0.278	-8029	20363	900.3		0.278	-8396	20358	25.04		0.278	-5545	20354	346
0.278	-40840	5342	93.03		1.296	-44017	20359	30.16		1.296	-58873	20358	48.44		1.296	-25593	20348	200		0.278	-7956	20364	1233		0.278	-8709	20359	25.91		0.278	-5591	20355	213.1
0.279	-40701	5343	115.5		1.297	-44008	20360	34.68		1.297	-58732	20359	53.86		1.297	-25557	20349	303.3		0.279	-7906	20365	1598		0.279	-9030	20360	30.54		0.279	-5658	20356	228.9
0.28	-40580	5344	78.76		1.298	-43983	20361	45.86		1.298	-58618	20360	59.2		1.298	-25470	20350	490		0.28	-7871	20366	1903		0.28	-9220	20361	36.99		0.28	-5795	20357	235.4
0.281	-40584	5345	34.65		1.298	-43940	20362	68.21		1.298	-58531	20361	64.3		1.298	-25423	20351	704.4		0.281	-7921	20367	2088		0.281	-9195	20362	46.68		0.281	-5969	20358	163.3
0.282	-40773	5346	14.08		1.299	-43900	20363	106		1.299	-58475	20362	68.32		1.299	-25488	20352	805		0.282	-7978	20368	2039		0.282	-8956	20363	62.26		0.282	-6090	20359	111.5
0.282	-41142	5347	7.85		1.3	-43878	20364	129.6		1.3	-58474	20363	69.73		1.3	-25648	20353	689.1		0.282	-8104	20369	1704		0.282	-8629	20364	80.66		0.282	-6134	20360	148.9
0.283	-41436	5348	5.071		1.301	-43929	20365	107.4		1.301	-58508	20364	67.26		1.301	-25744	20354	463.8		0.283	-8273	20370	1237		0.283	-8403	20365	91.2		0.283	-6157	20361	247.7
0.284	-41519	5349	2.409		1.302	-44044	20366	64.15		1.302	-58568	20365	61.12		1.302	-25758	20355	310.8		0.284	-8432	20371	871.5		0.284	-8358	20366	88.85		0.284	-6179	20362	341.9
0.285	-41384	5350	0.8253		1.303	-44136	20367	35.32		1.303	-58677	20366	53.05		1.303	-25670	20356	267.1		0.285	-8555	20372	696.5		0.285	-8415	20367	87.75		0.285	-6192	20363	393.7
0.286	-41179	5351	0.5157		1.303	-44110	20368	22.37		1.303	-58806	20367	45.1		1.303	-25528	20357	272.8		0.286	-8581	20373	638.6		0.286	-8389	20368	105.1		0.286	-6200	20364	357
0.287	-41063	5352	2.993		1.304	-43975	20369	17.87		1.304	-58966	20368	38.37		1.304	-25414	20358	255.1		0.287	-8568	20374	600		0.287	-8002	20369	130		0.287	-6239	20365	231.6
0.287	-41043	5353	20.91		1.305	-43825	20370	18.61		1.305	-59083	20369	32.9		1.305	-25355	20359	200.3		0.287	-8503	20375	565.7		0.287	-7172	20370	133.4		0.287	-6279	20366	148.4
0.288	-41122	5354	43.29		1.306	-43755	20371	23.37		1.306	-59067	20370	28.08		1.306	-25418	20360	188.5		0.288	-8440	20376	583.2		0.288	-5987	20371	110.4		0.288	-6322	20367	159.2
0.289	-41252	5355	36.32		1.307	-43762	20372	32.17		1.307	-58957	20371	23.37		1.307	-25521	20361	355.7		0.289	-8379	20377	687.3		0.289	-4612	20372	81.98		0.289	-6351	20368	178.9
0.29	-41377	5356	13.83		1.308	-43803	20373	43.77		1.308	-58784	20372	18.79		1.308	-25620	20362	716.8		0.29	-8306	20378	885.7		0.29	-3172	20373	62.32		0.29	-6328	20369	151
0.291	-41480	5357	3.999		1.308	-43833	20374	56.1		1.308	-58568	20373	14.91		1.308	-25714	20363	942.5		0.291	-8286	20379	1143		0.291	-1688	20374	50.85		0.291	-6244	20370	99.8
0.292	-41525	5358	3.773		1.309	-43818	20375	71.44		1.309	-58312	20374	12.25		1.309	-25793	20364	816.3		0.292	-8386	20380	1384		0.292	-217	20375	43.66		0.292	-6145	20371	65.89
0.292	-41509	5359	6.809		1.31	-43765	20376	96.34		1.31	-58077	20375	11.08		1.31	-25867	20365	567.3		0.292	-8550	20381	1554		0.292	1179	20376	38.92		0.292	-6070	20372	61.99
0.293	-41443	5360	8.494		1.311	-43708	20377	128.8		1.311	-58024	20376	11.49		1.311	-25861	20366	382.7		0.293	-8643	20382	1606		0.293	2420	20377	37.41		0.293	-6060	20373	101.5
0.294	-41279	5361	5.939		1.312	-43669	20378	150.6		1.312	-58198	20377	13.6		1.312	-25795	20367	277.7		0.294	-8654	20383	1507		0.294	3487	20378	40.35		0.294	-6100	20374	219.5
0.295	-41119	5362	3.55		1.313	-43673	20379	144.5		1.313	-58514	20378	17.56		1.313	-25747	20368	242.3		0.295	-8660	20384	1318		0.295	4473	20379	48.95		0.295	-6218	20375	415.7
0.296	-41031	5363	4.561		1.313	-43706	20380	112.2		1.313	-58822	20379	23.55		1.313	-25720	20369	234.2		0.296	-8647	20385	1195		0.296	5419	20380	65.33		0.296	-6356	20376	512.8
0.297	-41117	5364	6.551		1.314	-43807	20381	72.24		1.314	-59036	20380	31.42		1.314	-25709	20370	242.1		0.297	-8558	20386	1204		0.297	6282	20381	89.41		0.297	-6455	20377	379.9
0.298	-41302	5365	7.103		1.315	-43957	20382	44.45		1.315	-59134	20381	39.97		1.315	-25672	20371	276.5		0.298	-8467	20387	1198		0.298	6960	20382	115.2		0.298	-6488	20378	207.9
0.298	-41480	5366	5.67		1.316	-44084	20383	39.02		1.316	-59106	20382	46.56		1.316	-25637	20372	305		0.298	-8504	20388	1105		0.298	7401	20383	133.7		0.298	-6456	20379	158.9
0.299	-41530	5367	3.096		1.317	-44159	20384	58.09		1.317	-58953	20383	48.38		1.317	-25630	20373	288.1		0.299	-8700	20389	1109		0.299	7610	20384	138.8		0.299	-6383	20380	159.1
0.3	-41441	5368	1.729		1.317	-44186	20385	94.39		1.317	-58717	20384	44.67		1.317	-25630	20374	242		0.3	-8910	20390	1231		0.3	7680	20385	131.9		0.3	-6310	20381	128
0.301	-41277	5369	3.42		1.318	-44241	20386	135.1		1.318	-58495	20385	37.5		1.318	-25604	20375	201.9		0.301	-9044	20391	1152		0.301	7740	20386	127.7		0.301	-6301	20382	79.55
0.302	-41170	5370	12.52		1.319	-44281	20387	172.9		1.319	-58343	20386	29.89		1.319	-25533	20376	189.6		0.302	-9095	20392	824		0.302	7771	20387	148.2		0.302	-6343	20383	62.08
0.303	-41274	5371	24.8		1.32	-44298	20388	205.1		1.32	-58337	20387	23.45		1.32	-25500	20377	194.6		0.303	-9095	20393	564.3		0.303	7679	20388	195.7		0.303	-6399	20384	105.4
0.303	-41526	5372	28.98		1.321	-44323	20389	226.7		1.321	-58486	20388	18.37		1.321	-25542	20378	182.1		0.303	-9045	20394	477.5		0.303	7387	20389	239.1		0.303	-6416	20385	177.6
0.304	-41814	5373	24.11		1.322	-44381	20390	228.8		1.322	-58705	20389	14.49		1.322	-25641	20379	153.3		0.304	-8934	20395	478.8		0.304	6964	20390	242.9		0.304	-6437	20386	194.9
0.305	-41921	5374	15.31		1.322	-44441	20391	204.5		1.322	-58877	20390	11.77		1.322	-25738	20380	146.1		0.305	-8770	20396	552.6		0.305	6485	20391	207		0.305	-6459	20387	150.2
0.306	-41902	5375	10.41		1.323	-44460	20392	154.8		1.323	-58958	20391	10.07		1.323	-25779	20381	199.9		0.306	-8598	20397	695.4		0.306	5891	20392	160.5		0.306	-6486	20388	116.5
0.307	-41851	5376	8.505		1.324	-44464	20393	96.44		1.324	-59032	20392	9.091		1.324	-25794	20382	306.4		0.307	-8529	20398	881.4		0.307	5105	20393	125.1		0.307	-6506	20389	130.3
0.308	-41826	5377	4.681		1.325	-44438	20394	56.22		1.325	-59107	20393	8.441		1.325	-25758	20383	394.8		0.308	-8566	20399	1103		0.308	4099	20394	102.9		0.308	-6565	20390	188.8
0.308	-41812	5378	2.265		1.326	-44329	20395	44.5		1.326	-59201	20394	7.878		1.326	-25670	20384	434.8		0.308	-8677	20400	1361		0.308	2944	20395	87.5		0.308	-6665	20391	278.5
0.309	-41739	5379	5.115		1.327	-44125	20396	52.72		1.327	-59289	20395	7.445		1.327	-25553	20385	471.2		0.309	-8786	20401	1542		0.309	1691	20396	74.51		0.309	-6733	20392	367.2
0.31	-41692	5380	17.45		1.327	-43935	20397	66.71		1.327	-59384	20396	7.407		1.327	-25473	20386	531		0.31	-8928	20402	1488		0.31	357	20397	64.01		0.31	-6728	20393	414.9
0.311	-41682	5381	30.83		1.328	-43832	20398	73.54		1.328	-59410	20397	8.281		1.328	-25517	20387	609.4		0.311	-9046	20403	1224		0.311	-990	20398	57.88		0.311	-6663	20394	378.7
0.312	-41702	5382	33.94		1.329	-43847	20399	69.45		1.329	-59329	20398	11.14		1.329	-25637	20388	652.9		0.312	-9067	20404	918		0.312	-2281	20399	57.87		0.312	-6597	20395	269.1
0.313	-41702	5383	26.86		1.33	-43975	20400	59.67		1.33	-59250	20399	17.88		1.33	-25763	20389	564.6		0.313	-8997	20405	712.6		0.313	-3523	20400	66.23		0.313	-6569	20396	173.2
0.313	-41643	5384	13.22		1.331	-44159	20401	49.11		1.331	-59279	20400	29.94		1.331	-25813	20390	376.5		0.313	-8930	20406	644.4		0.313	-4739	20401	81.58		0.313	-6579	20397	137.6
0.314	-41561	5385	5.94		1.332	-44343	20402	40.77		1.332	-59377	20401	45.56		1.332	-25777	20391	221.3		0.314	-8982	20407	628.3		0.314	-5941	20402	97.96		0.314	-6561	20398	126.4
0.315	-41433	5386	5.968		1.332	-44397	20403	39.85		1.332	-59427	20402	59.78		1.332	-25679	20392	139.4		0.315	-9121	20408	599.7		0.315	-7023	20403	126.6		0.315	-6518	20399	99.44
0.316	-41265	5387	4.13		1.333	-44326	20404	52.66		1.333	-59384	20403	69.1		1.333	-25561	20393	102.5		0.316	-9279	20409	598.9		0.316	-7962	20404	207.3		0.316	-6520	20400	59.88
0.317	-41073	5388	1.669		1.334	-44219	20405	84.5		1.334	-59223	20404	73.94		1.334	-25536	20394	90.57		0.317	-9354	20410	699.6		0.317	-8780	20405	341.1		0.317	-6621	20401	29.29
0.317	-40954	5389	1.325		1.335	-44136	20406	135.2		1.335	-59008	20405	75.97		1.335	-25584	20395	95.36		0.317	-9315	20411	1026		0.317	-9564	20406	418.2		0.317	-6770	20402	13.15
0.318	-41005	5390	7.39		1.336	-44076	20407	191.7		1.336	-58764	20406	75.44		1.336	-25675	20396	112.7		0.318	-9198	20412	1718		0.318	-10326	20407	338.9		0.318	-6893	20403	8.199
0.319	-41227	5391	22.37		1.337	-43983	20408	230.3		1.337	-58646	20407	72.13		1.337	-25742	20397	134.7		0.319	-9085	20413	2531		0.319	-11053	20408	180		0.319	-6985	20404	12.5
0.32	-41486	5392	32.23		1.337	-43906	20409	234.8		1.337	-58702	20408	66.8		1.337	-25750	20398	165.6		0.32	-9022	20414	2775		0.32	-11751	20409	71.87		0.32	-7034	20405	28.24
0.321	-41650	5393	25.52		1.338	-43936	20410	214.3		1.338	-58844	20409	60.61		1.338	-25759	20399	199.7		0.321	-9032	20415	2257		0.321	-12387	20410	34.09		0.321	-7063	20406	65.86
0.322	-41662	5394	14.4		1.339	-44067	20411	192.1		1.339	-58939	20410	54.44		1.339	-25736	20400	214.9		0.322	-9114	20416	1550		0.322	-12962	20411	29.65		0.322	-7096	20407	142.5
0.322	-41547	5395	8.098		1.34	-44215	20412	178.5		1.34	-58859	20411	48.66		1.34	-25758	20401	223.2		0.322	-9264	20417	1075		0.322	-13404	20412	36.38		0.322	-7128	20408	231.9
0.323	-41292	5396	4.002		1.341	-44293	20413	169.1		1.341	-58687	20412	43.34		1.341	-25808	20402	241.8		0.323	-9423	20418	800.2		0.323	-13749	20413	45.88		0.323	-7140	20409	249.3
0.324	-40891	5397	1.743		1.342	-44291	20414	157.8		1.342	-58556	20413	38.18		1.342	-25846	20403	266.2		0.324	-9489	20419	609.5		0.324	-14030	20414	55.87		0.324	-7096	20410	179.8
0.325	-40370	5398	2.136		1.342	-44256	20415	138.3		1.342	-58551	20414	32.68		1.342	-25875	20404	293.1		0.325	-9483	20420	461.9		0.325	-14275	20415	62.51		0.325	-7033	20411	105.7
0.326	-39745	5399	4.719		1.343	-44227	20416	109.8		1.343	-58671	20415	27.04		1.343	-25852	20405	312.8		0.326	-9479	20421	370.2		0.326	-14490	20416	62.49		0.326	-6968	20412	68.51
0.327	-38962	5400	7.346		1.344	-44192	20417	80.07		1.344	-58867	20416	22.17		1.344	-25843	20406	318.3		0.327	-9520	20422	351		0.327	-14606	20417	61.73		0.327	-6958	20413	49.52
0.327	-37963	5401	7.064		1.345	-44145	20418	59.87		1.345	-59007	20417	18.73		1.345	-25852	20407	322.3		0.327	-9560	20423	438.7		0.327	-14645	20418	68.74		0.327	-7048	20414	34.42
0.328	-36777	5402	5.329		1.346	-44073	20419	57.93		1.346	-59032	20418	16.6		1.346	-25904	20408	334.3		0.328	-9581	20424	741		0.328	-14646	20419	81.99		0.328	-7123	20415	27.88
0.329	-35488	5403	6.803		1.347	-44045	20420	76.4		1.347	-58938	20419	15.39		1.347	-25950	20409	333.2		0.329	-9588	20425	1153		0.329	-14656	20420	87.57		0.329	-7131	20416	32.99
0.33	-34221	5404	16.53		1.347	-44083	20421	104.4		1.347	-58886	20420	14.73		1.347	-25906	20410	303.3		0.33	-9572	20426	1473		0.33	-14741	20421	74.62		0.33	-7032	20417	37.51
0.331	-33077	5405	24.02		1.348	-44188	20422	117.6		1.348	-58984	20421	14.42		1.348	-25782	20411	255.6		0.331	-9564	20427	1918		0.331	-14932	20422	50.1		0.331	-6938	20418	30.23
0.332	-32146	5406	15.14		1.349	-44298	20423	103.1		1.349	-59114	20422	14.44		1.349	-25646	20412	204.8		0.332	-9557	20428	2517		0.332	-15245	20423	29.07		0.332	-6941	20419	17.7
0.333	-31399	5407	3.858		1.35	-44343	20424	76.97		1.35	-59117	20423	14.85		1.35	-25579	20413	173.5		0.333	-9556	20429	2753		0.333	-15581	20424	18.8		0.333	-7003	20420	19.75
0.333	-30804	5408	0.962		1.351	-44328	20425	56.9		1.351	-58957	20424	15.66		1.351	-25587	20414	167.5		0.333	-9521	20430	2355		0.333	-15788	20425	16.97		0.333	-7112	20421	50.13
0.334	-30368	5409	0.535		1.352	-44269	20426	45.86		1.352	-58811	20425	16.8		1.352	-25599	20415	169.1		0.334	-9488	20431	1678		0.334	-15835	20426	19.61		0.334	-7186	20422	109.1
0.335	-30155	5410	0.3316		1.352	-44202	20427	43.48		1.352	-58734	20426	18.24		1.352	-25634	20416	183.9		0.335	-9517	20432	1159		0.335	-15810	20427	24.7		0.335	-7270	20423	200.8
0.336	-30175	5411	0.3204		1.353	-44094	20428	52.59		1.353	-58665	20427	19.96		1.353	-25656	20417	229		0.336	-9633	20433	862		0.336	-15810	20428	29.76		0.336	-7337	20424	302.2
0.337	-30386	5412	0.5287		1.354	-43968	20429	75.73		1.354	-58514	20428	22.08		1.354	-25689	20418	297.3		0.337	-9695	20434	692.5		0.337	-15855	20429	32.65		0.337	-7370	20425	363.6
0.338	-30742	5413	0.7712		1.355	-43867	20430	107.3		1.355	-58406	20429	24.89		1.355	-25733	20419	358.4		0.338	-9659	20435	606.7		0.338	-15886	20430	34.81		0.338	-7392	20426	383.9
0.338	-31252	5414	1.332		1.356	-43887	20431	134.4		1.356	-58480	20430	28.87		1.356	-25791	20420	381.5		0.338	-9595	20436	584.3		0.338	-15894	20431	39.13		0.338	-7396	20427	358.9
0.339	-31976	5415	3.874		1.357	-44020	20432	150		1.357	-58721	20431	34.84		1.357	-25882	20421	366.4		0.339	-9591	20437	640.1		0.339	-15886	20432	43.08		0.339	-7383	20428	269.7
0.34	-32877	5416	9.148		1.357	-44188	20433	159.5		1.357	-58963	20432	43.87		1.357	-25926	20422	343.2		0.34	-9621	20438	829.3		0.34	-15851	20433	40.06		0.34	-7323	20429	169.7
0.341	-33872	5417	12.01		1.358	-44256	20434	169.1		1.358	-59017	20433	56.58		1.358	-25921	20423	349		0.341	-9620	20439	1126		0.341	-15825	20434	30.59		0.341	-7271	20430	123.7
0.342	-34895	5418	8.331		1.359	-44181	20435	174.1		1.359	-58851	20434	72.03		1.359	-25819	20424	422.5		0.342	-9633	20440	1349		0.342	-15815	20435	23.4		0.342	-7240	20431	134.5
0.343	-35899	5419	3.144		1.36	-44026	20436	165.1		1.36	-58596	20435	86.63		1.36	-25683	20425	544.3		0.343	-9716	20441	1343		0.343	-15860	20436	24.94		0.343	-7240	20432	169.3
0.343	-36896	5420	0.9424		1.361	-43869	20437	149.1		1.361	-58412	20436	95.08		1.361	-25576	20426	591.6		0.343	-9795	20442	1165		0.343	-15987	20437	37.11		0.343	-7268	20433	195.2
0.344	-37851	5421	0.6137		1.362	-43797	20438	147.4		1.362	-58436	20437	94		1.362	-25537	20427	510.8		0.344	-9829	20443	956.9		0.344	-16171	20438	61.63		0.344	-7322	20434	192.6
0.345	-38688	5422	0.7337		1.362	-43810	20439	152.4		1.362	-58614	20438	84.4		1.362	-25611	20428	399.4		0.345	-9819	20444	784		0.345	-16382	20439	96.1		0.345	-7423	20435	162.4
0.346	-39336	5423	0.7523		1.363	-43894	20440	130.2		1.363	-58756	20439	70		1.363	-25713	20429	316.7		0.346	-9796	20445	659.4		0.346	-16548	20440	125.6		0.346	-7525	20436	123.4
0.347	-39797	5424	0.5634		1.364	-44003	20441	83.75		1.364	-58734	20440	54.89		1.364	-25829	20430	245.9		0.347	-9755	20446	590.8		0.347	-16654	20441	131.7		0.347	-7573	20437	104.8
0.347	-40219	5425	0.4076		1.365	-44092	20442	45.92		1.365	-58617	20441	42.09		1.365	-25896	20431	194.8		0.347	-9676	20447	570.5		0.347	-16629	20442	114.6		0.347	-7483	20438	115
0.348	-40783	5426	0.4089		1.366	-44147	20443	28.39		1.366	-58598	20442	32.76		1.366	-25946	20432	191.4		0.348	-9616	20448	601.9		0.348	-16490	20443	91.58		0.348	-7351	20439	125.2
0.349	-41422	5427	2.106		1.367	-44120	20444	25.36		1.367	-58644	20443	26.71		1.367	-25994	20433	235.6		0.349	-9622	20449	768.8		0.349	-16280	20444	74.93		0.349	-7267	20440	133.3
0.35	-42032	5428	8.654		1.367	-44035	20445	34.8		1.367	-58631	20444	23.26		1.367	-26043	20434	286		0.35	-9710	20450	1175		0.35	-16119	20445	65.85		0.35	-7270	20441	172.8
0.351	-42504	5429	11.88		1.368	-43940	20446	65.21		1.368	-58507	20445	21.74		1.368	-26115	20435	354.1		0.351	-9871	20451	1614		0.351	-15994	20446	62.64		0.351	-7300	20442	221.5
0.352	-42866	5430	5.339		1.369	-43931	20447	118.6		1.369	-58378	20446	21.56		1.369	-26134	20436	513.2		0.352	-10077	20452	1711		0.352	-15860	20447	64.77		0.352	-7298	20443	206.6
0.352	-43138	5431	0.5871		1.37	-44024	20448	154.9		1.37	-58372	20447	22.29		1.37	-26071	20437	712.5		0.352	-10231	20453	1466		0.352	-15705	20448	71.48		0.352	-7299	20444	130.4
0.353	-43331	5432	0.7356		1.371	-44110	20449	130.9		1.371	-58540	20448	23.82		1.371	-25944	20438	831.7		0.353	-10308	20454	1086		0.353	-15583	20449	83.52		0.353	-7313	20445	66.53
0.354	-43490	5433	0.5961		1.372	-44134	20450	73.55		1.372	-58818	20449	26.52		1.372	-25859	20439	840.8		0.354	-10309	20455	715		0.354	-15583	20450	107.7		0.354	-7359	20446	42.81
0.355	-43613	5434	0.2876		1.372	-44056	20451	33.88		1.372	-59081	20450	31.18		1.372	-25863	20440	738.8		0.355	-10311	20456	478		0.355	-15713	20451	152.8		0.355	-7410	20447	45.06
0.356	-43704	5435	0.09909		1.373	-43961	20452	19.43		1.373	-59226	20451	38.91		1.373	-25917	20441	564.5		0.356	-10259	20457	418		0.356	-15975	20452	209.5		0.356	-7468	20448	68.97
0.357	-43723	5436	0.04174		1.374	-43915	20453	15.24		1.374	-59213	20452	51.04		1.374	-25966	20442	413.6		0.357	-10141	20458	500.7		0.357	-16255	20453	243.4		0.357	-7508	20449	109.8
0.357	-43764	5437	0.02786		1.375	-43939	20454	13.98		1.375	-59106	20453	68.97		1.375	-25992	20443	322.6		0.357	-10005	20459	655.7		0.357	-16433	20454	230.2		0.357	-7527	20450	144.7
0.358	-43838	5438	0.02956		1.376	-44023	20455	15.38		1.376	-58962	20454	93.47		1.376	-25984	20444	249.6		0.358	-9961	20460	784.4		0.358	-16418	20455	184.5		0.358	-7525	20451	142
0.359	-43997	5439	0.05583		1.377	-44051	20456	19.98		1.377	-58884	20455	123.9		1.377	-25970	20445	175.2		0.359	-10021	20461	859.2		0.359	-16322	20456	136.1		0.359	-7547	20452	101.9
0.36	-44223	5440	0.2425		1.378	-44028	20457	28.35		1.378	-58840	20456	156.9		1.378	-25972	20446	119.7		0.36	-10108	20462	1014		0.36	-16198	20457	98.71		0.36	-7524	20453	62.47
0.361	-44410	5441	0.862		1.378	-43964	20458	40.81		1.378	-58764	20457	184.5		1.378	-25983	20447	94.46		0.361	-10186	20463	1335		0.361	-16070	20458	70.62		0.361	-7411	20454	43.74
0.362	-44485	5442	1.343		1.379	-43923	20459	52.73		1.379	-58699	20458	196.2		1.379	-26014	20448	125.4		0.362	-10239	20464	1573		0.362	-15923	20459	49.58		0.362	-7265	20455	40.59
0.363	-44457	5443	1.008		1.38	-43902	20460	56.65		1.38	-58744	20459	185.8		1.38	-26020	20449	297.9		0.363	-10301	20465	1561		0.363	-15791	20460	36.45		0.363	-7170	20456	58.12
0.363	-44429	5444	0.7834		1.381	-43856	20461	52.1		1.381	-58935	20460	156.3		1.381	-25955	20450	672.9		0.363	-10328	20466	1592		0.363	-15741	20461	30.56		0.363	-7210	20457	123.9
0.364	-44470	5445	1.678		1.382	-43774	20462	46.68		1.382	-59143	20461	118.3		1.382	-25835	20451	1041		0.364	-10323	20467	1735		0.364	-15766	20462	30.4		0.364	-7311	20458	252
0.365	-44551	5446	2.937		1.383	-43623	20463	48.29		1.383	-59252	20462	82.6		1.383	-25732	20452	1103		0.365	-10291	20468	1623		0.365	-15867	20463	35.15		0.365	-7411	20459	336.5
0.366	-44627	5447	3.038		1.383	-43525	20464	59.41		1.383	-59227	20463	54.94		1.383	-25767	20453	964.1		0.366	-10279	20469	1192		0.366	-16020	20464	44.4		0.366	-7451	20460	285.1
0.367	-44668	5448	2.123		1.384	-43499	20465	76.66		1.384	-59156	20464	36.14		1.384	-25930	20454	852.7		0.367	-10340	20470	770.7		0.367	-16202	20465	61.2		0.367	-7392	20461	197.5
0.368	-44641	5449	2.305		1.385	-43573	20466	92.89		1.385	-59058	20465	24.57		1.385	-26140	20455	692.9		0.368	-10406	20471	559.5		0.368	-16335	20466	96.96		0.368	-7297	20462	154
0.368	-44600	5450	12.89		1.386	-43701	20467	100.7		1.386	-58962	20466	18.05		1.386	-26259	20456	452		0.368	-10358	20472	536.3		0.368	-16409	20467	162.6		0.368	-7224	20463	129
0.369	-44595	5451	39.19		1.387	-43819	20468	93.92		1.387	-58852	20467	14.62		1.387	-26242	20457	279.3		0.369	-10180	20473	669.3		0.369	-16435	20468	236.1		0.369	-7210	20464	128.8
0.37	-44643	5452	49.57		1.388	-43910	20469	72.15		1.388	-58747	20468	13		1.388	-26155	20458	222.8		0.37	-9980	20474	983.4		0.37	-16470	20469	262.2		0.37	-7216	20465	180.4
0.371	-44757	5453	26.3		1.388	-43902	20470	46.49		1.388	-58719	20469	12.56		1.388	-26068	20459	242.3		0.371	-9940	20475	1435		0.371	-16489	20470	221		0.371	-7205	20466	265
0.372	-44876	5454	5.087		1.389	-43850	20471	29.44		1.389	-58784	20470	13.17		1.389	-26050	20460	316.7		0.372	-10044	20476	1775		0.372	-16470	20471	154.9		0.372	-7228	20467	365
0.373	-45004	5455	1.239		1.39	-43845	20472	22.32		1.39	-58955	20471	15.02		1.39	-26089	20461	402.7		0.373	-10168	20477	1744		0.373	-16432	20472	108.1		0.373	-7305	20468	451.1
0.373	-45103	5456	2.217		1.391	-43874	20473	20.31		1.391	-59095	20472	18.57		1.391	-26162	20462	432.4		0.373	-10202	20478	1377		0.373	-16401	20473	88.73		0.373	-7370	20469	422
0.374	-45111	5457	3.279		1.392	-43904	20474	20.21		1.392	-59089	20473	24.39		1.392	-26225	20463	393.6		0.374	-10201	20479	932.5		0.374	-16428	20474	81.04		0.374	-7362	20470	277.8
0.375	-45059	5458	2.857		1.393	-43921	20475	21.04		1.393	-58938	20474	32.82		1.393	-26249	20464	336.5		0.375	-10279	20480	641.5		0.375	-16510	20475	68.98		0.375	-7285	20471	157.6
0.376	-45016	5459	1.728		1.393	-43991	20476	21.97		1.393	-58683	20475	43.59		1.393	-26265	20465	320		0.376	-10440	20481	589.4		0.376	-16593	20476	51.97		0.376	-7274	20472	130.6
0.377	-45035	5460	0.9962		1.394	-44080	20477	21.55		1.394	-58488	20476	55.51		1.394	-26246	20466	408.8		0.377	-10568	20482	735.1		0.377	-16615	20477	38.75		0.377	-7385	20473	162.4
0.377	-45067	5461	0.6417		1.395	-44141	20478	18.69		1.395	-58416	20477	66.31		1.395	-26170	20467	603.3		0.377	-10557	20483	989.1		0.377	-16550	20478	33.52		0.377	-7564	20474	174.1
0.378	-45042	5462	0.5762		1.396	-44167	20479	13.97		1.396	-58455	20478	73.51		1.396	-26075	20468	749.3		0.378	-10451	20484	1289		0.378	-16433	20479	34.75		0.378	-7696	20475	119.3
0.379	-45000	5463	0.9646		1.397	-44225	20480	9.504		1.397	-58532	20479	75.76		1.397	-25995	20469	763.7		0.379	-10381	20485	1606		0.379	-16403	20480	41		0.379	-7746	20476	53.03
0.38	-44964	5464	1.714		1.398	-44336	20481	7.459		1.398	-58583	20480	73.08		1.398	-25993	20470	770.9		0.38	-10458	20486	1853		0.38	-16566	20481	53.07		0.38	-7763	20477	24.11
0.381	-44981	5465	2.011		1.398	-44440	20482	9.119		1.398	-58658	20481	66.43		1.398	-26026	20471	769.3		0.381	-10587	20487	1834		0.381	-16927	20482	71.14		0.381	-7803	20478	22.81
0.382	-45058	5466	1.573		1.399	-44480	20483	17.77		1.399	-58664	20482	57.54		1.399	-26044	20472	647.3		0.382	-10666	20488	1465		0.382	-17305	20483	92.06		0.382	-7900	20479	41.84
0.382	-45197	5467	1.204		1.4	-44440	20484	46.73		1.4	-58565	20483	48.13		1.4	-26029	20473	482.1		0.382	-10609	20489	963.8		0.382	-17530	20484	112.4		0.382	-8005	20480	82.13
0.383	-45336	5468	1.263		1.401	-44365	20485	120.7		1.401	-58455	20484	39.38		1.401	-26035	20474	404.1		0.383	-10575	20490	606.8		0.383	-17553	20485	131.6		0.383	-8073	20481	149.5
0.384	-45413	5469	1.29		1.402	-44288	20486	229.1		1.402	-58480	20485	31.99		1.402	-26117	20475	368.8		0.384	-10660	20491	461.5		0.384	-17410	20486	149.5		0.384	-8070	20482	267.6
0.385	-45445	5470	5.006		1.403	-44169	20487	280.3		1.403	-58695	20486	26.26		1.403	-26186	20476	285.3		0.385	-10819	20492	472.9		0.385	-17227	20487	156		0.385	-8001	20483	446
0.386	-45464	5471	13.26		1.403	-44033	20488	212		1.403	-58978	20487	22.06		1.403	-26164	20477	197.5		0.386	-10890	20493	602.2		0.386	-17106	20488	137.9		0.386	-7888	20484	655.2
0.387	-45497	5472	13.72		1.404	-43924	20489	101		1.404	-59154	20488	19.16		1.404	-26044	20478	163.3		0.387	-10801	20494	851.7		0.387	-17075	20489	101.8		0.387	-7741	20485	811.8
0.387	-45465	5473	5.131		1.405	-43895	20490	37.05		1.405	-59176	20489	17.2		1.405	-25982	20479	178.7		0.387	-10674	20495	1177		0.387	-17106	20490	68.43		0.387	-7651	20486	791.1
0.388	-45331	5474	0.5024		1.406	-43954	20491	18.63		1.406	-59076	20490	15.84		1.406	-26049	20480	224.1		0.388	-10608	20496	1420		0.388	-17186	20491	48.5		0.388	-7629	20487	589.6
0.389	-45104	5475	0.4		1.407	-44053	20492	14.61		1.407	-59025	20491	14.85		1.407	-26190	20481	252.4		0.389	-10643	20497	1555		0.389	-17275	20492	39.35		0.389	-7696	20488	359.9
0.39	-44916	5476	0.3473		1.408	-44199	20493	11.49		1.408	-59089	20492	14.19		1.408	-26341	20482	242.3		0.39	-10733	20498	1737		0.39	-17307	20493	33.83		0.39	-7825	20489	212.9
0.391	-44886	5477	0.5714		1.408	-44279	20494	8.608		1.408	-59168	20493	14.1		1.408	-26464	20483	245.8		0.391	-10824	20499	1918		0.391	-17250	20494	28.85		0.391	-7927	20490	144
0.392	-45039	5478	1.56		1.409	-44247	20495	9.624		1.409	-59139	20494	14.93		1.409	-26530	20484	324.7		0.392	-10851	20500	1870		0.392	-17156	20495	26.82		0.392	-7987	20491	121.5
0.393	-45233	5479	2.886		1.41	-44065	20496	17.29		1.41	-59004	20495	16.9		1.41	-26535	20485	452.2		0.393	-10808	20501	1563		0.393	-17111	20496	32		0.393	-7987	20492	145
0.393	-45334	5480	3.147		1.411	-43906	20497	30.39		1.411	-58959	20496	19.98		1.411	-26481	20486	540		0.393	-10748	20502	1224		0.393	-17100	20497	47.06		0.393	-8004	20493	226.9
0.394	-45316	5481	2.508		1.412	-43881	20498	43.88		1.412	-59017	20497	23.77		1.412	-26427	20487	586.1		0.394	-10755	20503	1024		0.394	-17172	20498	65.32		0.394	-8013	20494	313
0.395	-45286	5482	2.038		1.413	-43999	20499	52.95		1.413	-59126	20498	27.86		1.413	-26363	20488	649		0.395	-10776	20504	870.2		0.395	-17326	20499	72.08		0.395	-7995	20495	313.3
0.396	-45336	5483	1.668		1.413	-44149	20500	56.29		1.413	-59171	20499	32.2		1.413	-26294	20489	704.5		0.396	-10795	20505	671.5		0.396	-17541	20500	63.85		0.396	-8006	20496	257.1
0.397	-45441	5484	1.262		1.414	-44236	20501	58.08		1.414	-59161	20500	37.16		1.414	-26235	20490	710.8		0.397	-10827	20506	537.8		0.397	-17762	20501	51.46		0.397	-7998	20497	246.1
0.398	-45519	5485	1.527		1.415	-44275	20502	69.13		1.415	-59152	20501	42.96		1.415	-26110	20491	778.6		0.398	-10933	20507	558.5		0.398	-17911	20502	43.29		0.398	-7934	20498	285.1
0.398	-45464	5486	5.837		1.416	-44277	20503	111.2		1.416	-59124	20502	49.47		1.416	-25993	20492	1024		0.398	-11055	20508	678.3		0.398	-17989	20503	39.53		0.398	-7799	20499	297.6
0.399	-45378	5487	36.75		1.417	-44284	20504	212.9		1.417	-59122	20503	56.5		1.417	-25926	20493	1137		0.399	-11125	20509	838.4		0.399	-17965	20504	38.02		0.399	-7691	20500	253.3
0.4	-45328	5488	62.21		1.418	-44211	20505	339.8		1.418	-59072	20504	63.94		1.418	-25985	20494	812.3		0.4	-11153	20510	1127		0.4	-17880	20505	38.99		0.4	-7699	20501	202.5
0.401	-45421	5489	33.38		1.418	-44068	20506	364.3		1.418	-58989	20505	71.62		1.418	-26074	20495	372.5		0.401	-11167	20511	1723		0.401	-17812	20506	45.13		0.401	-7760	20502	214.3
0.402	-45557	5490	3.757		1.419	-43929	20507	249.6		1.419	-58915	20506	79.16		1.419	-26119	20496	151.1		0.402	-11168	20512	2292		0.402	-17811	20507	60.64		0.402	-7836	20503	475.2
0.403	-45671	5491	1.041		1.42	-43899	20508	117.4		1.42	-58913	20507	86.07		1.42	-26115	20497	105.9		0.403	-11102	20513	2334		0.403	-17873	20508	89.04		0.403	-7861	20504	844.3
0.403	-45765	5492	0.7268		1.421	-43995	20509	48.99		1.421	-59074	20508	92.55		1.421	-26093	20498	158.7		0.403	-11025	20514	2100		0.403	-17868	20509	124.1		0.403	-7880	20505	746.7
0.404	-45823	5493	1.557		1.422	-44116	20510	26.97		1.422	-59278	20509	100.3		1.422	-26115	20499	316.2		0.404	-10976	20515	1806		0.404	-17787	20510	143		0.404	-7922	20506	312.8
0.405	-45856	5494	3.329		1.423	-44202	20511	25.7		1.423	-59384	20510	111.4		1.423	-26145	20500	580.4		0.405	-10962	20516	1354		0.405	-17725	20511	130.1		0.405	-7958	20507	80.47
0.406	-45793	5495	3.766		1.423	-44246	20512	37.18		1.423	-59300	20511	125.2		1.423	-26163	20501	814.5		0.406	-10976	20517	904.2		0.406	-17823	20512	102		0.406	-7926	20508	41.18
0.407	-45738	5496	2.163		1.424	-44299	20513	57.55		1.424	-59101	20512	138.4		1.424	-26125	20502	861.6		0.407	-11033	20518	624.5		0.407	-18061	20513	82.41		0.407	-7830	20509	40.38
0.407	-45727	5497	0.8392		1.425	-44343	20514	68.73		1.425	-58939	20513	148.1		1.425	-26034	20503	763		0.407	-11121	20519	529.3		0.407	-18260	20514	73.29		0.407	-7747	20510	55.13
0.408	-45795	5498	0.7095		1.426	-44312	20515	57.93		1.426	-58852	20514	154.2		1.426	-25928	20504	637.1		0.408	-11223	20520	592		0.408	-18314	20515	67.38		0.408	-7689	20511	73.67
0.409	-45919	5499	1.434		1.427	-44194	20516	40.16		1.427	-58843	20515	157.8		1.427	-25855	20505	517.1		0.409	-11304	20521	761.2		0.409	-18206	20516	61.66		0.409	-7653	20512	97
0.41	-46075	5500	14.75		1.428	-44107	20517	28.33		1.428	-58839	20516	157.4		1.428	-25934	20506	411.7		0.41	-11404	20522	1033		0.41	-18049	20517	54.21		0.41	-7649	20513	121.9
0.411	-46181	5501	37.54		1.428	-44108	20518	20.66		1.428	-58816	20517	150		1.428	-26120	20507	346.2		0.411	-11457	20523	1493		0.411	-17946	20518	45.51		0.411	-7709	20514	125.5
0.412	-46165	5502	34.97		1.429	-44166	20519	16.31		1.429	-58771	20518	134.5		1.429	-26269	20508	335.9		0.412	-11401	20524	1901		0.412	-17981	20519	41.43		0.412	-7806	20515	108.6
0.412	-46030	5503	11.68		1.43	-44213	20520	17.3		1.43	-58641	20519	113		1.43	-26288	20509	389.8		0.412	-11282	20525	1868		0.412	-18152	20520	47.9		0.412	-7883	20516	123.4
0.413	-45887	5504	0.9108		1.431	-44216	20521	27.73		1.431	-58439	20520	90.09		1.431	-26202	20510	527.8		0.413	-11221	20526	1562		0.413	-18321	20521	64.59		0.413	-7917	20517	299.5
0.414	-45851	5505	0.8315		1.432	-44227	20522	54.51		1.432	-58259	20521	69.36		1.432	-26163	20511	739.2		0.414	-11292	20527	1248		0.414	-18397	20522	82.69		0.414	-7904	20518	705.4
0.415	-45977	5506	1.357		1.433	-44226	20523	94.55		1.433	-58217	20522	52.59		1.433	-26163	20512	914.1		0.415	-11397	20528	932.9		0.415	-18379	20523	91.52		0.415	-7875	20519	855.1
0.416	-46173	5507	3.314		1.433	-44256	20524	119.5		1.433	-58306	20523	39.86		1.433	-26176	20513	928.6		0.416	-11452	20529	672.8		0.416	-18380	20524	89.8		0.416	-7877	20520	457.8
0.417	-46328	5508	5.681		1.434	-44283	20525	101.4		1.434	-58439	20524	30.59		1.434	-26163	20514	796.3		0.417	-11455	20530	534.2		0.417	-18502	20525	84.31		0.417	-7881	20521	101.1
0.417	-46413	5509	9.704		1.435	-44272	20526	55.91		1.435	-58634	20525	24.25		1.435	-26091	20515	612.5		0.417	-11426	20531	503.4		0.417	-18721	20526	80.65		0.417	-7883	20522	29.61
0.418	-46447	5510	17.09		1.436	-44161	20527	21.95		1.436	-58902	20526	20.51		1.436	-26019	20516	446.8		0.418	-11341	20532	540.9		0.418	-18926	20527	81.41		0.418	-7868	20523	27.18
0.419	-46478	5511	16.64		1.437	-43990	20528	9.455		1.437	-59182	20527	18.86		1.437	-25961	20517	347.9		0.419	-11302	20533	650.7		0.419	-19070	20528	89.79		0.419	-7870	20524	44.63
0.42	-46445	5512	6.224		1.438	-43899	20529	6.643		1.438	-59359	20528	18.25		1.438	-25993	20518	329.1		0.42	-11391	20534	892.1		0.42	-19196	20529	110.8		0.42	-7918	20525	70.27
0.421	-46365	5513	0.4623		1.438	-43929	20530	6.867		1.438	-59378	20529	17.65		1.438	-26157	20519	359.1		0.421	-11574	20535	1296		0.421	-19298	20530	142.7		0.421	-7985	20526	89.99
0.422	-46252	5514	0.3461		1.439	-44059	20531	10.45		1.439	-59243	20530	16.69		1.439	-26328	20520	429.1		0.422	-11703	20536	1740		0.422	-19332	20531	170.2		0.422	-8071	20527	116.4
0.423	-46181	5515	0.181		1.44	-44188	20532	20.88		1.44	-58993	20531	15.68		1.44	-26417	20521	540.4		0.423	-11752	20537	2010		0.423	-19273	20532	177.6		0.423	-8117	20528	205.7
0.423	-46187	5516	0.05912		1.441	-44234	20533	39.22		1.441	-58729	20532	15.09		1.441	-26346	20522	665		0.423	-11786	20538	2014		0.423	-19221	20533	165		0.423	-8110	20529	344.1
0.424	-46182	5517	0.02943		1.442	-44194	20534	56.4		1.442	-58543	20533	15.11		1.442	-26220	20523	767.2		0.424	-11825	20539	1785		0.424	-19144	20534	144.7		0.424	-8070	20530	382.3
0.425	-46143	5518	0.0252		1.442	-44117	20535	58.26		1.442	-58550	20534	15.78		1.442	-26161	20524	776.5		0.425	-11793	20540	1410		0.425	-19026	20535	126.8		0.425	-8040	20531	274.5
0.426	-46108	5519	0.03234		1.443	-44097	20536	43.21		1.443	-58637	20535	17.07		1.443	-26173	20525	644.1		0.426	-11696	20541	1010		0.426	-18929	20536	113.9		0.426	-8039	20532	153.2
0.427	-46170	5520	0.06837		1.444	-44125	20537	24.57		1.444	-58698	20536	19.03		1.444	-26221	20526	454.7		0.427	-11561	20542	682.1		0.427	-18901	20537	101.9		0.427	-8055	20533	92.39
0.428	-46303	5521	0.1963		1.445	-44172	20538	13.49		1.445	-58707	20537	21.54		1.445	-26211	20527	318.6		0.428	-11347	20543	469.5		0.428	-18949	20538	85.56		0.428	-8119	20534	70.9
0.428	-46426	5522	0.4635		1.446	-44234	20539	11.08		1.446	-58780	20538	24.19		1.446	-26113	20528	255.7		0.428	-10876	20544	372.7		0.428	-19036	20539	64.98		0.428	-8179	20535	69.3
0.429	-46520	5523	0.7471		1.447	-44327	20540	14.76		1.447	-58948	20539	26.57		1.447	-25955	20529	254.7		0.429	-9936	20545	372.4		0.429	-19193	20540	45.75		0.429	-8244	20536	78.48
0.43	-46621	5524	0.8248		1.447	-44429	20541	22.29		1.447	-59047	20540	28.53		1.447	-25840	20530	303.9		0.43	-8473	20546	468.7		0.43	-19424	20541	34.38		0.43	-8249	20537	97.88
0.431	-46755	5525	0.6513		1.448	-44486	20542	31.03		1.448	-59015	20541	30.03		1.448	-25833	20531	350.2		0.431	-6486	20547	696.7		0.431	-19638	20542	32.26		0.431	-8187	20538	123.5
0.432	-46868	5526	0.3987		1.449	-44475	20543	37.7		1.449	-58887	20542	31.02		1.449	-25973	20532	350		0.432	-3973	20548	1061		0.432	-19715	20543	36.69		0.432	-8155	20539	136.7
0.433	-46876	5527	0.2592		1.45	-44361	20544	39.99		1.45	-58871	20543	31.49		1.45	-26170	20533	328.4		0.433	-933	20549	1488		0.433	-19633	20544	45.93		0.433	-8222	20540	130.5
0.433	-46723	5528	0.264		1.451	-44201	20545	38.17		1.451	-59049	20544	31.55		1.451	-26309	20534	312.9		0.433	2586	20550	1898		0.433	-19520	20545	60.17		0.433	-8377	20541	123.7
0.434	-46515	5529	0.2609		1.452	-44034	20546	33.3		1.452	-59312	20545	31.5		1.452	-26312	20535	314.1		0.434	6425	20551	2161		0.434	-19542	20546	82.05		0.434	-8497	20542	148.5
0.435	-46385	5530	0.1843		1.452	-43926	20547	25.99		1.452	-59417	20546	31.97		1.452	-26200	20536	332.2		0.435	10433	20552	2065		0.435	-19748	20547	124.3		0.435	-8517	20543	198.1
0.436	-46346	5531	0.1421		1.453	-43887	20548	18.88		1.453	-59299	20547	33.84		1.453	-26113	20537	342.8		0.436	14449	20553	1592		0.436	-20074	20548	214.7		0.436	-8466	20544	201.1
0.437	-46350	5532	0.2022		1.454	-43888	20549	15.03		1.454	-59118	20548	37.89		1.454	-26125	20538	347.4		0.437	18308	20554	1020		0.437	-20357	20549	323.7		0.437	-8383	20545	154.5
0.438	-46336	5533	0.6386		1.455	-43946	20550	15.64		1.455	-59060	20549	44.24		1.455	-26185	20539	378.1		0.438	21828	20555	624.1		0.438	-20529	20550	340.6		0.438	-8329	20546	146.2
0.438	-46359	5534	2.994		1.456	-44031	20551	23.91		1.456	-59176	20550	51.94		1.456	-26196	20540	461.5		0.438	24919	20556	466.3		0.438	-20604	20551	248.9		0.438	-8298	20547	201.4
0.439	-46425	5535	10.97		1.457	-44133	20552	45.43		1.457	-59342	20551	58.65		1.457	-26141	20541	660		0.439	27554	20557	466.2		0.439	-20638	20552	153.6		0.439	-8235	20548	279.2
0.44	-46415	5536	32.37		1.457	-44213	20553	71.42		1.457	-59423	20552	61.32		1.457	-26093	20542	1159		0.44	29768	20558	552		0.44	-20632	20553	103.4		0.44	-8091	20549	319.5
0.441	-46283	5537	55.68		1.458	-44280	20554	73.27		1.458	-59321	20553	58.19		1.458	-26106	20543	1847		0.441	31571	20559	701.5		0.441	-20561	20554	77.58		0.441	-7894	20550	284.6
0.442	-46036	5538	50.89		1.459	-44350	20555	46.18		1.459	-59127	20554	50.15		1.459	-26174	20544	2096		0.442	32983	20560	842.5		0.442	-20466	20555	61.76		0.442	-7700	20551	214.8
0.442	-45805	5539	26.93		1.46	-44393	20556	19.57		1.46	-58995	20555	39.98		1.46	-26269	20545	1842		0.442	34020	20561	905.2		0.442	-20403	20556	52.24		0.442	-7610	20552	172.8
0.443	-45736	5540	11.68		1.461	-44395	20557	7.644		1.461	-58970	20556	30.61		1.461	-26291	20546	1613		0.443	34696	20562	960.8		0.443	-20384	20557	47.04		0.443	-7651	20553	155.3
0.444	-45831	5541	5.136		1.462	-44344	20558	3.574		1.462	-58929	20557	23.65		1.462	-26244	20547	1526		0.444	35095	20563	1111		0.444	-20418	20558	44.49		0.444	-7778	20554	130.7
0.445	-46031	5542	2.271		1.462	-44274	20559	2.158		1.462	-58826	20558	19.23		1.462	-26192	20548	1360		0.445	35310	20564	1335		0.445	-20499	20559	43.84		0.445	-7875	20555	116.1
0.446	-46274	5543	1.832		1.463	-44258	20560	1.756		1.463	-58746	20559	16.92		1.463	-26219	20549	976.7		0.446	35432	20565	1476		0.446	-20621	20560	45.64		0.446	-7914	20556	153.6
0.447	-46550	5544	1.262		1.464	-44340	20561	2.273		1.464	-58815	20560	16.48		1.464	-26281	20550	542.9		0.447	35516	20566	1376		0.447	-20730	20561	50.75		0.447	-7936	20557	223.6
0.447	-46798	5545	0.584		1.465	-44487	20562	5.501		1.465	-58980	20561	18.07		1.465	-26272	20551	257.8		0.447	35563	20567	1075		0.447	-20745	20562	64.24		0.447	-7959	20558	221.1
0.448	-46892	5546	0.2562		1.466	-44571	20563	20.94		1.466	-59112	20562	22.44		1.466	-26204	20552	123.7		0.448	35526	20568	758		0.448	-20639	20563	109.1		0.448	-7977	20559	128.6
0.449	-46814	5547	0.222		1.467	-44522	20564	77.05		1.467	-59218	20563	31.28		1.467	-26114	20553	82.27		0.449	35413	20569	565		0.449	-20496	20564	206.2		0.449	-7924	20560	55.66
0.45	-46686	5548	0.5638		1.467	-44400	20565	179.6		1.467	-59262	20564	48.28		1.467	-26060	20554	79.99		0.45	35227	20570	534.5		0.45	-20391	20565	290.3		0.45	-7833	20561	42.67
0.451	-46633	5549	1.436		1.468	-44279	20566	250.4		1.468	-59204	20565	79.98		1.468	-26073	20555	111.6		0.451	34956	20571	650.6		0.451	-20352	20566	266.1		0.451	-7732	20562	58.57
0.452	-46656	5550	2.336		1.469	-44174	20567	225.5		1.469	-58973	20566	132.9		1.469	-26150	20556	178.6		0.452	34518	20572	899.6		0.452	-20315	20567	176.5		0.452	-7718	20563	94.18
0.452	-46720	5551	3.244		1.47	-44067	20568	153.2		1.47	-58693	20567	204.4		1.47	-26298	20557	247.1		0.452	33873	20573	1252		0.452	-20293	20568	116.3		0.452	-7820	20564	159.6
0.453	-46809	5552	9.738		1.471	-43981	20569	96.52		1.471	-58546	20568	273.5		1.471	-26408	20558	291.2		0.453	33026	20574	1565		0.453	-20303	20569	90.09		0.453	-7982	20565	272.9
0.454	-46911	5553	21.11		1.472	-43926	20570	64.53		1.472	-58627	20569	308.8		1.472	-26460	20559	343.6		0.454	32028	20575	1645		0.454	-20344	20570	72.48		0.454	-8085	20566	456.2
0.455	-46965	5554	21.29		1.472	-43920	20571	47.66		1.472	-58902	20570	297.1		1.472	-26428	20560	452.3		0.455	30832	20576	1476		0.455	-20392	20571	58.57		0.455	-8070	20567	675.2
0.456	-46944	5555	9.765		1.473	-43959	20572	37.73		1.473	-59228	20571	251.3		1.473	-26381	20561	737.1		0.456	29436	20577	1229		0.456	-20347	20572	47.92		0.456	-8045	20568	738.6
0.457	-46908	5556	2.454		1.474	-44040	20573	30.4		1.474	-59474	20572	192.2		1.474	-26366	20562	1259		0.457	27876	20578	1090		0.457	-20242	20573	39.12		0.457	-8133	20569	526.3
0.458	-46925	5557	1.238		1.475	-44109	20574	24.19		1.475	-59530	20573	136.3		1.475	-26371	20563	1583		0.458	26165	20579	1173		0.458	-20110	20574	32.9		0.458	-8358	20570	244.2
0.458	-46955	5558	1.04		1.476	-44169	20575	18.92		1.476	-59428	20574	93.57		1.476	-26401	20564	1357		0.458	24315	20580	1425		0.458	-20091	20575	31.22		0.458	-8565	20571	100.3
0.459	-46948	5559	1.276		1.477	-44223	20576	15.01		1.477	-59233	20575	64.69		1.477	-26396	20565	923.3		0.459	22278	20581	1621		0.459	-20194	20576	33.17		0.459	-8655	20572	53.5
0.46	-46880	5560	2.318		1.477	-44334	20577	13.57		1.477	-59034	20576	45.37		1.477	-26345	20566	602.4		0.46	20041	20582	1621		0.46	-20349	20577	35.35		0.46	-8620	20573	26.23
0.461	-46794	5561	3.364		1.478	-44478	20578	16.49		1.478	-58933	20577	31.84		1.478	-26225	20567	398.5		0.461	17615	20583	1518		0.461	-20443	20578	36.76		0.461	-8534	20574	17.61
0.462	-46813	5562	2.987		1.479	-44614	20579	25.76		1.479	-59008	20578	22.51		1.479	-26072	20568	278.6		0.462	15045	20584	1420		0.462	-20419	20579	41.84		0.462	-8471	20575	33.46
0.463	-46932	5563	1.796		1.48	-44703	20580	40.64		1.48	-59237	20579	16.45		1.48	-25970	20569	220.3		0.463	12407	20585	1251		0.463	-20342	20580	63.3		0.463	-8411	20576	100.7
0.463	-47031	5564	1.133		1.481	-44718	20581	54.83		1.481	-59464	20580	12.74		1.481	-26001	20570	225		0.463	9691	20586	957.5		0.463	-20234	20581	121.5		0.463	-8402	20577	325.4
0.464	-46963	5565	1.024		1.482	-44693	20582	61.01		1.482	-59558	20581	10.61		1.482	-26104	20571	298.5		0.464	6979	20587	666.8		0.464	-20155	20582	216.4		0.464	-8430	20578	697.4
0.465	-46766	5566	1.14		1.482	-44609	20583	60.22		1.482	-59464	20582	9.59		1.482	-26177	20572	416.4		0.465	4359	20588	477		0.465	-20132	20583	296.3		0.465	-8477	20579	1030
0.466	-46602	5567	1.236		1.483	-44522	20584	60.41		1.483	-59236	20583	9.513		1.483	-26137	20573	541.7		0.466	1950	20589	394.8		0.466	-20233	20584	295.5		0.466	-8501	20580	1153
0.467	-46591	5568	1.082		1.484	-44468	20585	67.01		1.484	-58982	20584	10.58		1.484	-26052	20574	690.2		0.467	-315	20590	428.7		0.467	-20424	20585	216.8		0.467	-8430	20581	980.4
0.468	-46743	5569	0.8125		1.485	-44481	20586	77.91		1.485	-58867	20585	13.54		1.485	-26029	20575	816.1		0.468	-2480	20591	589.9		0.468	-20594	20586	129.1		0.468	-8318	20582	648.1
0.468	-46945	5570	0.6197		1.486	-44542	20587	85.45		1.486	-58898	20586	20.03		1.486	-26107	20576	815		0.468	-4481	20592	872		0.468	-20687	20587	79.06		0.468	-8236	20583	377.9
0.469	-47083	5571	0.4714		1.487	-44581	20588	82.71		1.487	-58945	20587	32.11		1.487	-26293	20577	803.7		0.469	-6292	20593	1182		0.469	-20683	20588	61.9		0.469	-8215	20584	219.3
0.47	-47089	5572	0.3537		1.487	-44571	20589	69.81		1.487	-58894	20588	50.5		1.487	-26433	20578	899.6		0.47	-7918	20594	1333		0.47	-20714	20589	60.01		0.47	-8210	20585	140.2
0.471	-47083	5573	0.3005		1.488	-44507	20590	57.11		1.488	-58766	20589	72.9		1.488	-26447	20579	904.2		0.471	-9448	20595	1291		0.471	-20752	20590	64.33		0.471	-8157	20586	132.9
0.472	-47135	5574	0.4259		1.489	-44426	20591	58.96		1.489	-58682	20590	94.89		1.489	-26339	20580	725.7		0.472	-10859	20596	1244		0.472	-20817	20591	68.45		0.472	-8108	20587	185.2
0.472	-47251	5575	0.8187		1.49	-44358	20592	87.33		1.49	-58721	20591	112.7		1.49	-26251	20581	551.9		0.472	-12070	20597	1249		0.472	-20907	20592	67.08		0.472	-8139	20588	250.3
0.473	-47307	5576	1.136		1.491	-44296	20593	152.9		1.491	-58876	20592	124.6		1.491	-26260	20582	523.1		0.473	-13071	20598	1180		0.473	-21026	20593	64.62		0.473	-8252	20589	276.1
0.474	-47270	5577	0.9347		1.492	-44251	20594	250.7		1.492	-59047	20593	130.7		1.492	-26333	20583	714.9		0.474	-13920	20599	1010		0.474	-21215	20594	74.18		0.474	-8409	20590	222.9
0.475	-47220	5578	0.4549		1.492	-44173	20595	333		1.492	-59137	20594	132		1.492	-26402	20584	922.3		0.475	-14687	20600	846.1		0.475	-21390	20595	105.8		0.475	-8513	20591	127.2
0.476	-47230	5579	0.1984		1.493	-44061	20596	325.4		1.493	-59126	20595	128.8		1.493	-26425	20585	847.3		0.476	-15365	20601	778.9		0.476	-21502	20596	154.5		0.476	-8523	20592	74.45
0.477	-47315	5580	0.2315		1.494	-43949	20597	221.1		1.494	-59088	20596	121.4		1.494	-26409	20586	664.1		0.477	-15975	20602	815.4		0.477	-21474	20597	191.6		0.477	-8419	20593	73.64
0.477	-47341	5581	0.5169		1.495	-43915	20598	104.9		1.495	-59050	20597	110.6		1.495	-26392	20587	546.5		0.477	-16497	20603	937		0.477	-21381	20598	183		0.477	-8269	20594	96.37
0.478	-47210	5582	1.227		1.496	-44013	20599	37.94		1.496	-58954	20598	98.25		1.496	-26437	20588	444.3		0.478	-16943	20604	1136		0.478	-21286	20599	132.8		0.478	-8200	20595	152.6
0.479	-46924	5583	3		1.497	-44171	20600	12.97		1.497	-58821	20599	86.01		1.497	-26524	20589	369.7		0.479	-17334	20605	1351		0.479	-21220	20600	79.46		0.479	-8207	20596	255.3
0.48	-46624	5584	6.151		1.497	-44280	20601	6.78		1.497	-58738	20600	74.86		1.497	-26586	20590	351.6		0.48	-17682	20606	1467		0.48	-21205	20601	48.97		0.48	-8252	20597	352.6
0.481	-46480	5585	8.596		1.498	-44228	20602	7.001		1.498	-58834	20601	65.09		1.498	-26511	20591	369.5		0.481	-18019	20607	1418		0.481	-21274	20602	41		0.481	-8281	20598	368.4
0.482	-46533	5586	7.717		1.499	-44072	20603	11.18		1.499	-59122	20602	56.72		1.499	-26307	20592	376.8		0.482	-18308	20608	1245		0.482	-21382	20603	48.02		0.482	-8336	20599	307.1
0.482	-46703	5587	4.272		1.5	-43931	20604	23.48		1.5	-59478	20603	49.82		1.5	-26078	20593	434.8		0.482	-18539	20609	1062		0.482	-21416	20604	60.93		0.482	-8481	20600	224.6
0.483	-46933	5588	1.284		1.501	-43879	20605	47.85		1.501	-59778	20604	44.29		1.501	-25998	20594	624.7		0.483	-18681	20610	946.8		0.483	-21346	20605	66.6		0.483	-8639	20601	167.3
0.484	-47192	5589	0.1764		1.502	-43911	20606	70.78		1.502	-59924	20605	39.93		1.502	-26089	20595	904.9		0.484	-18766	20611	898.9		0.484	-21269	20606	62.31		0.484	-8707	20602	153.8
0.485	-47435	5590	0.05314		1.503	-43998	20607	74.63		1.503	-59900	20606	36.88		1.503	-26247	20596	1169		0.485	-18865	20612	912.8		0.485	-21251	20607	59.71		0.485	-8571	20603	163.8
0.486	-47557	5591	0.0416		1.503	-44157	20608	66.26		1.503	-59764	20607	35.83		1.503	-26333	20597	1221		0.486	-18977	20613	973		0.486	-21253	20608	74.59		0.486	-8334	20604	168.8
0.487	-47508	5592	0.04601		1.504	-44326	20609	57.45		1.504	-59528	20608	37.69		1.504	-26318	20598	974.1		0.487	-19114	20614	1017		0.487	-21218	20609	123.9		0.487	-8234	20605	164.9
0.488	-47371	5593	0.09073		1.505	-44415	20610	48.19		1.505	-59290	20609	42.99		1.505	-26287	20599	628.1		0.488	-19323	20615	1026		0.488	-21152	20610	194.6		0.488	-8343	20606	170
0.488	-47235	5594	0.2227		1.506	-44343	20611	39.61		1.506	-59115	20610	51.62		1.506	-26318	20600	364.5		0.488	-19567	20616	1027		0.488	-21137	20611	236.2		0.488	-8605	20607	220.6
0.489	-47135	5595	0.3674		1.507	-44149	20612	36.22		1.507	-58980	20611	62.7		1.507	-26397	20601	206.7		0.489	-19796	20617	972.2		0.489	-21175	20612	228.9		0.489	-8782	20608	310.9
0.49	-47129	5596	0.5289		1.508	-43914	20613	42.19		1.508	-58905	20612	74.72		1.508	-26475	20602	127.8		0.49	-19901	20618	831.6		0.49	-21224	20613	194.6		0.49	-8860	20609	326.1
0.491	-47205	5597	0.9547		1.508	-43729	20614	62.49		1.508	-58840	20613	85.34		1.508	-26453	20603	106.1		0.491	-19960	20619	692.2		0.491	-21281	20614	152.3		0.491	-8837	20610	222.6
0.492	-47330	5598	1.637		1.509	-43639	20615	99.8		1.509	-58817	20614	90.76		1.509	-26369	20604	152.6		0.492	-20046	20620	641.9		0.492	-21363	20615	117		0.492	-8773	20611	132.2
0.493	-47390	5599	2.251		1.51	-43596	20616	142.9		1.51	-58831	20615	87.47		1.51	-26277	20605	324		0.493	-20190	20621	720.2		0.493	-21443	20616	96.41		0.493	-8724	20612	126.5
0.493	-47358	5600	2.456		1.511	-43531	20617	164.7		1.511	-58901	20616	76.22		1.511	-26245	20606	605.2		0.493	-20367	20622	970.9		0.493	-21442	20617	86.08		0.493	-8711	20613	165.3
0.494	-47282	5601	2.253		1.512	-43413	20618	145.6		1.512	-59059	20617	62.27		1.512	-26289	20607	813.7		0.494	-20492	20623	1356		0.494	-21369	20618	79.99		0.494	-8749	20614	219.4
0.495	-47217	5602	2.022		1.513	-43312	20619	98.77		1.513	-59133	20618	51.43		1.513	-26339	20608	836.7		0.495	-20562	20624	1662		0.495	-21287	20619	73.77		0.495	-8803	20615	294.8
0.496	-47217	5603	1.846		1.513	-43318	20620	55.63		1.513	-59014	20619	47.46		1.513	-26381	20609	765.3		0.496	-20625	20625	1675		0.496	-21218	20620	65.56		0.496	-8888	20616	424.3
0.497	-47250	5604	1.638		1.514	-43468	20621	30.18		1.514	-58784	20620	52.04		1.514	-26332	20610	706.1		0.497	-20717	20626	1389		0.497	-21187	20621	58.01		0.497	-8923	20617	497.7
0.498	-47254	5605	1.3		1.515	-43641	20622	17.11		1.515	-58718	20621	64.82		1.515	-26279	20611	684.4		0.498	-20862	20627	1029		0.498	-21197	20622	52.9		0.498	-8881	20618	362.1
0.498	-47208	5606	0.7983		1.516	-43669	20623	10.72		1.516	-58928	20622	83.16		1.516	-26259	20612	677.8		0.498	-21047	20628	827.4		0.498	-21228	20623	48.14		0.498	-8772	20619	166.6
0.499	-47177	5607	0.4922		1.517	-43532	20624	13.23		1.517	-59246	20623	102.7		1.517	-26309	20613	702.1		0.499	-21190	20629	797.5		0.499	-21283	20624	41.66		0.499	-8676	20620	91.97
0.5	-47216	5608	0.5343		1.518	-43383	20625	40.09		1.518	-59472	20624	119.7		1.518	-26380	20614	825.8		0.5	-21230	20630	837.4		0.5	-21327	20625	33.85		0.5	-8614	20621	90.89
0.501	-47319	5609	0.7162		1.518	-43407	20626	108.4		1.518	-59498	20625	133		1.518	-26359	20615	991.6		0.501	-21122	20631	905.9		0.501	-21385	20626	27.06		0.501	-8549	20622	102.3
0.502	-47442	5610	0.8847		1.519	-43606	20627	183.6		1.519	-59343	20626	145.4		1.519	-26284	20616	983.8		0.502	-20953	20632	1002		0.502	-21430	20627	23.62		0.502	-8505	20623	116.2
0.502	-47544	5611	0.9583		1.52	-43869	20628	196.1		1.52	-59112	20627	161.2		1.52	-26224	20617	765.6		0.502	-20891	20633	1075		0.502	-21453	20628	24.78		0.502	-8458	20624	129.8
0.503	-47621	5612	0.8556		1.521	-44139	20629	149.4		1.521	-59033	20628	182.8		1.521	-26227	20618	555.8		0.503	-20950	20634	1074		0.503	-21523	20629	33.1		0.503	-8424	20625	149.4
0.504	-47670	5613	0.6175		1.522	-44337	20630	114.5		1.522	-59240	20629	206.9		1.522	-26276	20619	440.5		0.504	-21116	20635	1093		0.504	-21670	20630	55.61		0.504	-8400	20626	171.5
0.505	-47691	5614	0.4721		1.523	-44457	20631	134.2		1.523	-59621	20630	223.1		1.523	-26319	20620	351.1		0.505	-21303	20636	1368		0.505	-21838	20631	101		0.505	-8348	20627	184.4
0.506	-47701	5615	0.647		1.523	-44452	20632	210		1.523	-59901	20631	220.7		1.523	-26370	20621	300.1		0.506	-21475	20637	1948		0.506	-21938	20632	162.5		0.506	-8266	20628	199.1
0.507	-47683	5616	1.011		1.524	-44321	20633	312.5		1.524	-59946	20632	197.4		1.524	-26418	20622	315.1		0.507	-21605	20638	2318		0.507	-21939	20633	222.9		0.507	-8190	20629	194.2
0.507	-47604	5617	0.991		1.525	-44140	20634	349.1		1.525	-59822	20633	161.3		1.525	-26400	20623	362.4		0.507	-21704	20639	1970		0.507	-21882	20634	286.6		0.507	-8239	20630	145.7
0.508	-47451	5618	0.5389		1.526	-43981	20635	256.8		1.526	-59683	20634	124.3		1.526	-26369	20624	398.9		0.508	-21908	20640	1244		0.508	-21821	20635	357.2		0.508	-8385	20631	98.79
0.509	-47363	5619	0.2194		1.527	-43953	20636	120.2		1.527	-59546	20635	94.92		1.527	-26364	20625	408.2		0.509	-22144	20641	739.6		0.509	-21723	20636	392.9		0.509	-8555	20632	67.93
0.51	-47430	5620	0.1571		1.528	-44024	20637	39.5		1.528	-59341	20636	76.45		1.528	-26413	20626	423.4		0.51	-22266	20642	545.6		0.51	-21596	20637	351.1		0.51	-8663	20633	43.22
0.511	-47591	5621	0.1826		1.528	-44078	20638	12.78		1.528	-59072	20637	69.53		1.528	-26435	20627	503		0.511	-22201	20643	507.3		0.511	-21452	20638	252		0.511	-8689	20634	37.53
0.512	-47702	5622	0.2773		1.529	-44056	20639	6.977		1.529	-58836	20638	74.19		1.529	-26324	20628	685.3		0.512	-22075	20644	546.1		0.512	-21317	20639	153.5		0.512	-8659	20635	51.61
0.512	-47681	5623	0.5476		1.53	-43991	20640	9.498		1.53	-58766	20639	90.84		1.53	-26158	20629	978.7		0.512	-22089	20645	689.1		0.512	-21274	20640	91.44		0.512	-8598	20636	87
0.513	-47600	5624	1.365		1.531	-43923	20641	19.87		1.531	-58843	20640	120.1		1.531	-26066	20630	1272		0.513	-22251	20646	1045		0.513	-21286	20641	62.91		0.513	-8563	20637	148.9
0.514	-47540	5625	3.291		1.532	-43892	20642	35.39		1.532	-59005	20641	162.1		1.532	-26093	20631	1297		0.514	-22476	20647	1710		0.514	-21318	20642	48.86		0.514	-8549	20638	229.5
0.515	-47555	5626	4.936		1.533	-43846	20643	46.19		1.533	-59214	20642	216.4		1.533	-26147	20632	959.6		0.515	-22640	20648	2528		0.515	-21430	20643	36.44		0.515	-8536	20639	297.6
0.516	-47635	5627	3.938		1.533	-43760	20644	51.56		1.533	-59457	20643	282		1.533	-26205	20633	534.7		0.516	-22713	20649	3025		0.516	-21645	20644	25.84		0.516	-8524	20640	321.5
0.517	-47745	5628	1.629		1.534	-43635	20645	76.24		1.534	-59704	20644	355.7		1.534	-26319	20634	280.8		0.517	-22697	20650	2966		0.517	-21947	20645	22.13		0.517	-8549	20641	309.7
0.517	-47827	5629	0.4882		1.535	-43554	20646	147.4		1.535	-59865	20645	432.2		1.535	-26473	20635	195.2		0.517	-22638	20651	2608		0.517	-22157	20646	26.67		0.517	-8621	20642	299.6
0.518	-47833	5630	0.4604		1.536	-43618	20647	247.5		1.536	-59908	20646	502.4		1.536	-26556	20636	205.6		0.518	-22590	20652	2204		0.518	-22169	20647	39.11		0.518	-8682	20643	312.5
0.519	-47743	5631	1.12		1.537	-43804	20648	305.2		1.537	-59855	20647	549.8		1.537	-26544	20637	296.1		0.519	-22610	20653	1804		0.519	-22035	20648	68.33		0.519	-8680	20644	325.9
0.52	-47590	5632	2.188		1.538	-44012	20649	261.4		1.538	-59721	20648	556		1.538	-26509	20638	468.4		0.52	-22741	20654	1410		0.52	-21908	20649	137.2		0.52	-8664	20645	339.7
0.521	-47425	5633	3.255		1.538	-44117	20650	153		1.538	-59461	20649	514.8		1.538	-26491	20639	722.9		0.521	-22913	20655	1042		0.521	-21938	20650	250.4		0.521	-8718	20646	405.6
0.522	-47297	5634	4.785		1.539	-44096	20651	66.68		1.539	-59099	20650	439.4		1.539	-26460	20640	1014		0.522	-23058	20656	760.9		0.522	-22066	20651	348.6		0.522	-8861	20647	404.5
0.522	-47252	5635	5.502		1.54	-43978	20652	29.34		1.54	-58758	20651	353.5		1.54	-26396	20641	1161		0.522	-23074	20657	599		0.522	-22136	20652	362.1		0.522	-9037	20648	239.8
0.523	-47316	5636	3.994		1.541	-43865	20653	17.36		1.541	-58624	20652	275.7		1.541	-26356	20642	1024		0.523	-23019	20658	551.7		0.523	-22092	20653	306.7		0.523	-9128	20649	108
0.524	-47436	5637	3.129		1.542	-43807	20654	13.72		1.542	-58728	20653	213.2		1.542	-26395	20643	747.1		0.524	-23022	20659	599.3		0.524	-22005	20654	241		0.524	-9070	20650	84.14
0.525	-47573	5638	6.697		1.543	-43815	20655	14.02		1.543	-58905	20654	165.7		1.543	-26477	20644	563.5		0.525	-23141	20660	726.7		0.525	-22029	20655	183.2		0.525	-8929	20651	79.89
0.526	-47701	5639	14.16		1.543	-43889	20656	18.79		1.543	-59077	20655	130.6		1.543	-26515	20645	525.4		0.526	-23335	20661	937.6		0.526	-22210	20656	132		0.526	-8781	20652	89.57
0.527	-47796	5640	16.23		1.544	-43981	20657	31.31		1.544	-59203	20656	104.9		1.544	-26498	20646	560.9		0.527	-23447	20662	1261		0.527	-22446	20657	98.1		0.527	-8719	20653	116.4
0.527	-47868	5641	9.141		1.545	-44091	20658	55.99		1.545	-59336	20657	85.42		1.545	-26460	20647	597		0.527	-23428	20663	1731		0.527	-22662	20658	88.02		0.527	-8694	20654	138.8
0.528	-47896	5642	3.07		1.546	-44188	20659	89.14		1.546	-59461	20658	69.73		1.546	-26415	20648	577.9		0.528	-23328	20664	2269		0.528	-22833	20659	94.76		0.528	-8719	20655	149.5
0.529	-47908	5643	1.79		1.547	-44290	20660	110.5		1.547	-59518	20659	56.86		1.547	-26355	20649	473.5		0.529	-23266	20665	2624		0.529	-22939	20660	103.2		0.529	-8757	20656	177.2
0.53	-47894	5644	1.28		1.548	-44396	20661	104		1.548	-59496	20660	46.69		1.548	-26340	20650	334.7		0.53	-23305	20666	2567		0.53	-22925	20661	101		0.53	-8759	20657	274.8
0.531	-47867	5645	0.5849		1.548	-44448	20662	80.52		1.548	-59412	20661	39.31		1.548	-26394	20651	245.9		0.531	-23448	20667	2124		0.531	-22813	20662	90.39		0.531	-8709	20658	511.9
0.532	-47826	5646	0.1786		1.549	-44382	20663	62.09		1.549	-59300	20662	34.64		1.549	-26463	20652	250		0.532	-23659	20668	1569		0.532	-22675	20663	79.36		0.532	-8627	20659	810.4
0.533	-47767	5647	0.07179		1.55	-44256	20664	62.38		1.55	-59181	20663	32.61		1.55	-26473	20653	425.4		0.533	-23864	20669	1176		0.533	-22618	20664	71.33		0.533	-8570	20660	831.6
0.533	-47686	5648	0.03866		1.551	-44191	20665	89.3		1.551	-59052	20664	33.69		1.551	-26401	20654	831.9		0.533	-23990	20670	1009		0.533	-22604	20665	67.4		0.533	-8533	20661	520.6
0.534	-47612	5649	0.02249		1.552	-44285	20666	134.1		1.552	-58934	20665	39.37		1.552	-26358	20655	1254		0.534	-23997	20671	977.4		0.534	-22641	20666	67.03		0.534	-8568	20662	249.4
0.535	-47570	5650	0.01897		1.553	-44424	20667	168		1.553	-58894	20666	52.53		1.553	-26349	20656	1383		0.535	-23922	20672	984.3		0.535	-22727	20667	69.26		0.535	-8603	20663	152.6
0.536	-47552	5651	0.03985		1.553	-44468	20668	170.6		1.553	-58935	20667	76.88		1.553	-26396	20657	1208		0.536	-23867	20673	943.9		0.536	-22820	20668	78.14		0.536	-8608	20664	114.9
0.537	-47563	5652	0.1799		1.554	-44388	20669	143.1		1.554	-59079	20668	113.7		1.554	-26449	20658	917.6		0.537	-23914	20674	843.7		0.537	-22861	20669	103.7		0.537	-8531	20665	81.7
0.538	-47566	5653	0.7669		1.555	-44234	20670	105.9		1.555	-59246	20669	155.6		1.555	-26467	20659	696.1		0.538	-23977	20675	750.5		0.538	-22824	20670	148.1		0.538	-8442	20666	48.45
0.538	-47600	5654	2.321		1.556	-44163	20671	85.22		1.556	-59365	20670	186.1		1.556	-26481	20660	591.4		0.538	-24041	20676	697.2		0.538	-22731	20671	181.1		0.538	-8431	20667	27.36
0.539	-47661	5655	20.7		1.557	-44195	20672	82.49		1.557	-59386	20671	190.3		1.557	-26485	20661	501		0.539	-24083	20677	683.9		0.539	-22622	20672	165.5		0.539	-8487	20668	19.67
0.54	-47767	5656	37.66		1.558	-44295	20673	80.44		1.558	-59370	20672	167.6		1.558	-26530	20662	375.6		0.54	-24160	20678	730.9		0.54	-22531	20673	115.3		0.54	-8619	20669	23.06
0.541	-47872	5657	19.78		1.558	-44385	20674	75.7		1.558	-59387	20673	130.5		1.558	-26577	20663	281		0.541	-24217	20679	843.3		0.541	-22492	20674	74.8		0.541	-8751	20670	66.78
0.542	-47909	5658	1.473		1.559	-44367	20675	78.36		1.559	-59490	20674	93.04		1.559	-26585	20664	295.6		0.542	-24170	20680	974.6		0.542	-22580	20675	61.29		0.542	-8826	20671	211.3
0.543	-47900	5659	0.7304		1.56	-44270	20676	89.55		1.56	-59589	20675	63.43		1.56	-26519	20665	459.7		0.543	-24107	20681	1063		0.543	-22695	20676	68.83		0.543	-8786	20672	395.9
0.543	-47862	5660	0.9069		1.561	-44149	20677	98.42		1.561	-59580	20676	43.13		1.561	-26402	20666	708.1		0.543	-24075	20682	1073		0.543	-22817	20677	85.34		0.543	-8617	20673	471.3
0.544	-47864	5661	0.9999		1.562	-44038	20678	95.54		1.562	-59414	20677	30.38		1.562	-26344	20667	827.9		0.544	-24160	20683	995.9		0.544	-22872	20678	91.32		0.544	-8461	20674	493.1
0.545	-47874	5662	1.135		1.563	-43928	20679	82.3		1.563	-59176	20678	22.88		1.563	-26357	20668	714		0.545	-24329	20684	869.1		0.545	-22863	20679	81.02		0.545	-8384	20675	596.6
0.546	-47842	5663	2.027		1.563	-43759	20680	66.11		1.563	-59102	20679	19.02		1.563	-26433	20669	515.6		0.546	-24460	20685	759.9		0.546	-22816	20680	69.59		0.546	-8445	20676	688.7
0.547	-47792	5664	2.927		1.564	-43670	20681	52.02		1.564	-59235	20680	18		1.564	-26498	20670	363.6		0.547	-24504	20686	712.5		0.547	-22768	20681	65.66		0.547	-8622	20677	591.1
0.548	-47777	5665	2.863		1.565	-43725	20682	42.89		1.565	-59442	20681	19.77		1.565	-26519	20671	262.3		0.548	-24474	20687	739.4		0.548	-22823	20682	67.71		0.548	-8867	20678	359.9
0.548	-47837	5666	2.216		1.566	-43891	20683	39.94		1.566	-59483	20682	24.62		1.566	-26500	20672	204.4		0.548	-24422	20688	841.2		0.548	-22940	20683	74.93		0.548	-9068	20679	194.9
0.549	-47881	5667	3.69		1.567	-44041	20684	39.47		1.567	-59339	20683	32.35		1.567	-26437	20673	193.9		0.549	-24380	20689	916		0.549	-23054	20684	88.24		0.549	-9139	20680	138.8
0.55	-47848	5668	10.21		1.567	-44123	20685	38		1.567	-59217	20684	41.36		1.567	-26412	20674	233.3		0.55	-24415	20690	852.7		0.55	-23098	20685	107.2		0.55	-9160	20681	121.1
0.551	-47716	5669	12.69		1.568	-44174	20686	37.25		1.568	-59192	20685	49.31		1.568	-26443	20675	332.6		0.551	-24536	20691	754.4		0.551	-23069	20686	124.9		0.551	-9223	20682	129.4
0.552	-47577	5670	5.773		1.569	-44198	20687	36.88		1.569	-59175	20686	54.68		1.569	-26532	20676	533.4		0.552	-24679	20692	754.5		0.552	-23056	20687	134.4		0.552	-9315	20683	184.7
0.553	-47495	5671	1.115		1.57	-44198	20688	35.24		1.57	-59093	20687	57.51		1.57	-26619	20677	768.1		0.553	-24782	20693	834		0.553	-23069	20688	137.5		0.553	-9337	20684	283.1
0.553	-47495	5672	1.176		1.571	-44173	20689	36.82		1.571	-59024	20688	58.39		1.571	-26593	20678	818.1		0.553	-24847	20694	923.7		0.553	-23111	20689	134.8		0.553	-9302	20685	386.4
0.554	-47535	5673	0.9214		1.572	-44214	20690	51.28		1.572	-59079	20689	57.32		1.572	-26448	20679	660.2		0.554	-24868	20695	1007		0.554	-23165	20690	118.8		0.554	-9186	20686	433.2
0.555	-47582	5674	0.4317		1.572	-44291	20691	91.94		1.572	-59203	20690	53.96		1.572	-26235	20680	509.8		0.555	-24814	20696	1134		0.555	-23169	20691	88.65		0.555	-9053	20687	427.2
0.556	-47646	5675	0.1117		1.573	-44361	20692	159.2		1.573	-59298	20691	48.41		1.573	-26103	20681	474.8		0.556	-24706	20697	1307		0.556	-23112	20692	58.38		0.556	-8977	20688	400.7
0.557	-47702	5676	0.02148		1.574	-44331	20693	220.5		1.574	-59253	20692	41.65		1.574	-26145	20682	488.9		0.557	-24661	20698	1425		0.557	-23017	20693	41.12		0.557	-8976	20689	338.4
0.558	-47767	5677	0.008656		1.575	-44195	20694	253.5		1.575	-59080	20693	35.19		1.575	-26280	20683	491.5		0.558	-24714	20699	1382		0.558	-22962	20694	37.16		0.558	-8992	20690	279.8
0.558	-47809	5678	0.01169		1.576	-44032	20695	282		1.576	-58853	20694	30.35		1.576	-26497	20684	500		0.558	-24867	20700	1192		0.558	-22967	20695	39.34		0.558	-8962	20691	314.7
0.559	-47864	5679	0.06155		1.577	-43941	20696	310.1		1.577	-58676	20695	27.71		1.577	-26666	20685	513.4		0.559	-25053	20701	982.4		0.559	-22992	20696	40.27		0.559	-8941	20692	373.4
0.56	-47915	5680	0.7107		1.577	-44008	20697	299.5		1.577	-58573	20696	26.66		1.577	-26758	20686	473.1		0.56	-25196	20702	852.5		0.56	-23032	20697	37.86		0.56	-8951	20693	307.3
0.561	-47963	5681	2.304		1.578	-44199	20698	238.8		1.578	-58550	20697	25.6		1.578	-26766	20687	370.2		0.561	-25290	20703	786.3		0.561	-23106	20698	36.57		0.561	-8941	20694	178.1
0.562	-48006	5682	3.237		1.579	-44380	20699	160.6		1.579	-58655	20698	23.39		1.579	-26701	20688	266.1		0.562	-25340	20704	742.9		0.562	-23192	20699	41.65		0.562	-8883	20695	150
0.563	-48030	5683	2.19		1.58	-44408	20700	101.2		1.58	-58854	20699	20.23		1.58	-26684	20689	195.7		0.563	-25399	20705	736.2		0.563	-23252	20700	52.59		0.563	-8771	20696	342.9
0.563	-48054	5684	0.6543		1.581	-44265	20701	74.05		1.581	-59069	20700	17.13		1.581	-26642	20690	160.5		0.563	-25445	20706	789		0.563	-23292	20701	64.29		0.563	-8683	20697	524
0.564	-48054	5685	0.06306		1.582	-44069	20702	74.67		1.582	-59241	20701	15.04		1.582	-26592	20691	162.1		0.564	-25470	20707	860.8		0.564	-23297	20702	75.02		0.564	-8668	20698	394
0.565	-48054	5686	0.01419		1.582	-43973	20703	92.79		1.582	-59392	20702	14.6		1.582	-26506	20692	205.5		0.565	-25527	20708	887.5		0.565	-23269	20703	90.36		0.565	-8714	20699	240.2
0.566	-48112	5687	0.01589		1.583	-43993	20704	108.9		1.583	-59534	20703	16.04		1.583	-26389	20693	285.2		0.566	-25686	20709	882.3		0.566	-23227	20704	115		0.566	-8762	20700	276.9
0.567	-48255	5688	0.0496		1.584	-44066	20705	109.2		1.584	-59631	20704	19.41		1.584	-26271	20694	389.9		0.567	-25896	20710	889		0.567	-23272	20705	140.7		0.567	-8782	20701	331.5
0.567	-48448	5689	0.1741		1.585	-44176	20706	113.7		1.585	-59670	20705	24.73		1.585	-26178	20695	536.1		0.567	-26072	20711	878.3		0.567	-23380	20706	153.6		0.567	-8780	20702	292.7
0.568	-48557	5690	0.3729		1.586	-44302	20707	156.1		1.586	-59653	20706	32.02		1.586	-26184	20696	729.6		0.568	-26131	20712	808.7		0.568	-23458	20707	151.3		0.568	-8753	20703	196.1
0.569	-48539	5691	0.4308		1.587	-44395	20708	233.5		1.587	-59609	20707	41.3		1.587	-26241	20697	893.9		0.569	-26116	20713	717.9		0.569	-23452	20708	141.1		0.569	-8732	20704	130.9
0.57	-48418	5692	0.2869		1.587	-44395	20709	301.7		1.587	-59582	20708	52.35		1.587	-26335	20698	901.3		0.57	-26037	20714	681.3		0.57	-23410	20709	127		0.57	-8718	20705	117.9
0.571	-48266	5693	0.158		1.588	-44334	20710	310.9		1.588	-59517	20709	64.31		1.588	-26393	20699	763.5		0.571	-25955	20715	738.9		0.571	-23405	20710	108		0.571	-8729	20706	114.9
0.572	-48152	5694	0.1187		1.589	-44248	20711	253.6		1.589	-59412	20710	75.67		1.589	-26432	20700	613.5		0.572	-25946	20716	889		0.572	-23438	20711	85.38		0.572	-8735	20707	87.92
0.572	-48110	5695	0.1082		1.59	-44180	20712	174.2		1.59	-59312	20711	85.17		1.59	-26450	20701	464.2		0.572	-26014	20717	1120		0.572	-23480	20712	65.26		0.572	-8787	20708	51.28
0.573	-48171	5696	0.1051		1.591	-44218	20713	115.7		1.591	-59280	20712	92.96		1.591	-26463	20702	293.6		0.573	-26160	20718	1416		0.573	-23498	20713	51.06		0.573	-8877	20709	31.84
0.574	-48292	5697	0.08396		1.592	-44338	20714	90.31		1.592	-59351	20713	101.9		1.592	-26474	20703	171.2		0.574	-26320	20719	1729		0.574	-23488	20714	40.77		0.574	-8966	20710	35.91
0.575	-48414	5698	0.05555		1.592	-44461	20715	95.68		1.592	-59418	20714	119.6		1.592	-26428	20704	132.6		0.575	-26489	20720	2029		0.575	-23507	20715	32.12		0.575	-9007	20711	109.4
0.576	-48475	5699	0.04489		1.593	-44462	20716	126.6		1.593	-59392	20715	157.9		1.593	-26318	20705	157		0.576	-26621	20721	2336		0.576	-23549	20716	25.38		0.576	-9062	20712	264
0.577	-48432	5700	0.03145		1.594	-44364	20717	169.9		1.594	-59223	20716	218.8		1.594	-26207	20706	232.7		0.577	-26652	20722	2506		0.577	-23631	20717	21.87		0.577	-9210	20713	321.1
0.577	-48342	5701	0.02028		1.595	-44229	20718	202.5		1.595	-59031	20717	274.1		1.595	-26152	20707	343.9		0.577	-26585	20723	2283		0.577	-23751	20718	21.13		0.577	-9419	20714	203.5
0.578	-48272	5702	0.08297		1.596	-44122	20719	208		1.596	-59042	20718	281.7		1.596	-26222	20708	450.9		0.578	-26461	20724	1765		0.578	-23862	20719	21.04		0.578	-9619	20715	98.8
0.579	-48257	5703	0.6475		1.597	-44092	20720	187.5		1.597	-59229	20719	234.8		1.597	-26401	20709	524.5		0.579	-26369	20725	1313		0.579	-23935	20720	21.54		0.579	-9724	20716	91.04
0.58	-48289	5704	2.281		1.597	-44104	20721	152.2		1.597	-59422	20720	167.6		1.597	-26604	20710	551.4		0.58	-26369	20726	1078		0.58	-23943	20721	24.93		0.58	-9721	20717	108.8
0.581	-48373	5705	3.246		1.598	-44137	20722	118.3		1.598	-59468	20721	112.1		1.598	-26707	20711	518.5		0.581	-26464	20727	993.6		0.581	-23954	20722	33.76		0.581	-9577	20718	103.9
0.582	-48523	5706	1.924		1.599	-44189	20723	94.73		1.599	-59412	20722	76.51		1.599	-26654	20712	448.1		0.582	-26574	20728	995.8		0.582	-23950	20723	52.59		0.582	-9398	20719	75.41
0.582	-48729	5707	0.4425		1.6	-44257	20724	76.46		1.6	-59432	20723	55.46		1.6	-26536	20713	381.1		0.582	-26627	20729	1064		0.582	-23887	20724	85.45		0.582	-9284	20720	48.92
0.583	-48993	5708	0.1212		1.601	-44305	20725	59.05		1.601	-59552	20724	42.66		1.601	-26445	20714	330.6		0.583	-26643	20730	1171		0.583	-23803	20725	122.7		0.583	-9257	20721	38.63
0.584	-49347	5709	0.1474		1.602	-44308	20726	45.32		1.602	-59717	20725	34.23		1.602	-26422	20715	323.6		0.584	-26679	20731	1243		0.584	-23726	20726	139.5		0.584	-9337	20722	41.72
0.585	-49856	5710	0.1773		1.602	-44290	20727	37.63		1.602	-59802	20726	28.46		1.602	-26453	20716	385.4		0.585	-26712	20732	1238		0.585	-23685	20727	123		0.585	-9445	20723	62.36
0.586	-50588	5711	0.1477		1.603	-44240	20728	36.34		1.603	-59721	20727	24.89		1.603	-26511	20717	441		0.586	-26672	20733	1221		0.586	-23639	20728	89.49		0.586	-9515	20724	135.6
0.587	-51636	5712	0.07084		1.604	-44134	20729	44.03		1.604	-59551	20728	23.88		1.604	-26504	20718	428.3		0.587	-26607	20734	1307		0.587	-23569	20729	61.78		0.587	-9444	20725	332.8
0.587	-53142	5713	0.02429		1.605	-44028	20730	63.06		1.605	-59414	20729	26.26		1.605	-26428	20719	402.8		0.587	-26605	20735	1546		0.587	-23506	20730	47.32		0.587	-9260	20726	623.4
0.588	-55267	5714	0.04512		1.606	-43992	20731	83.53		1.606	-59393	20730	32.41		1.606	-26331	20720	402.1		0.588	-26725	20736	1840		0.588	-23457	20731	43.65		0.588	-9066	20727	775
0.589	-58084	5715	0.1466		1.607	-44073	20732	84.78		1.607	-59447	20731	40.55		1.607	-26337	20721	410.7		0.589	-26902	20737	1999		0.589	-23424	20732	47.94		0.589	-8904	20728	666.3
0.59	-61580	5716	0.3487		1.607	-44234	20733	63.73		1.607	-59489	20732	46.63		1.607	-26475	20722	405.2		0.59	-27099	20738	1951		0.59	-23418	20733	58.03		0.59	-8842	20729	455
0.591	-65642	5717	0.6214		1.608	-44359	20734	39.89		1.608	-59534	20733	47.89		1.608	-26644	20723	377.1		0.591	-27311	20739	1807		0.591	-23476	20734	70.67		0.591	-8903	20730	311.4
0.592	-70098	5718	0.9658		1.609	-44409	20735	26.74		1.609	-59570	20734	45.93		1.609	-26774	20724	350.7		0.592	-27522	20740	1664		0.592	-23544	20735	81.95		0.592	-9024	20731	273.6
0.592	-74598	5719	1.536		1.61	-44362	20736	23.69		1.61	-59589	20735	44.53		1.61	-26782	20725	352.9		0.592	-27738	20741	1520		0.592	-23674	20736	90.01		0.592	-9144	20732	288.2
0.593	-78702	5720	2.922		1.611	-44291	20737	26.47		1.611	-59581	20736	45.9		1.611	-26701	20726	393.3		0.593	-28100	20742	1396		0.593	-23880	20737	93.05		0.593	-9177	20733	303.5
0.594	-82029	5721	4.33		1.612	-44252	20738	31		1.612	-59518	20737	50.3		1.612	-26618	20727	474.2		0.594	-28844	20743	1309		0.594	-24258	20738	87.43		0.594	-9150	20734	301.7
0.595	-84321	5722	3.508		1.612	-44275	20739	35.81		1.612	-59399	20738	57.73		1.612	-26574	20728	592.3		0.595	-30041	20744	1209		0.595	-24832	20739	72.39		0.595	-9119	20735	263.4
0.596	-85433	5723	1.383		1.613	-44368	20740	43.58		1.613	-59270	20739	68.8		1.613	-26608	20729	650.1		0.596	-31708	20745	1059		0.596	-25630	20740	52.66		0.596	-9116	20736	199.8
0.597	-85240	5724	0.4255		1.614	-44468	20741	56.85		1.614	-59149	20740	84.2		1.614	-26645	20730	560.5		0.597	-33861	20746	882		0.597	-26767	20741	35.79		0.597	-9141	20737	165.7
0.598	-83655	5725	0.3704		1.615	-44519	20742	70.32		1.615	-59036	20741	104.2		1.615	-26647	20731	435.2		0.598	-36474	20747	742.6		0.598	-28294	20742	27.44		0.598	-9164	20738	178.1
0.598	-80710	5726	0.3582		1.616	-44519	20743	73.01		1.616	-58966	20742	129.3		1.616	-26548	20732	360.4		0.598	-39423	20748	713.5		0.598	-30258	20743	27.42		0.598	-9212	20739	190.4
0.599	-76631	5727	0.5007		1.617	-44481	20744	62.07		1.617	-58902	20743	160.7		1.617	-26392	20733	294.7		0.599	-42514	20749	816.4		0.599	-32622	20744	30.04		0.599	-9303	20740	187.2
0.6	-71734	5728	1.938		1.617	-44402	20745	45.85		1.617	-58818	20744	198.7		1.617	-26283	20734	241.7		0.6	-45640	20750	1007		0.6	-35209	20745	32.08		0.6	-9451	20741	209.7
0.601	-66316	5729	5.775		1.618	-44316	20746	32.34		1.618	-58713	20745	241.6		1.618	-26309	20735	230.5		0.601	-48633	20751	1229		0.601	-37751	20746	38.88		0.601	-9641	20742	263.4
0.602	-60640	5730	8.313		1.619	-44254	20747	24.48		1.619	-58723	20746	285.7		1.619	-26449	20736	278.7		0.602	-51168	20752	1450		0.602	-39941	20747	57.83		0.602	-9905	20743	297.9
0.603	-54961	5731	15.72		1.62	-44271	20748	24.71		1.62	-58846	20747	327.2		1.62	-26604	20737	396.5		0.603	-52948	20753	1646		0.603	-41559	20748	91.59		0.603	-10293	20744	304
0.603	-49524	5732	22.33		1.621	-44314	20749	38.23		1.621	-59000	20748	363.8		1.621	-26729	20738	520.6		0.603	-53847	20754	1764		0.603	-42552	20749	136.7		0.603	-10798	20745	329.5
0.604	-44513	5733	11.43		1.622	-44333	20750	72.39		1.622	-59132	20749	394		1.622	-26767	20739	517.7		0.604	-54020	20755	1733		0.604	-42808	20750	176.4		0.604	-11390	20746	358
0.605	-40031	5734	0.8149		1.622	-44304	20751	124.8		1.622	-59208	20750	415.2		1.622	-26764	20740	382.1		0.605	-53619	20756	1553		0.605	-42202	20751	182.7		0.605	-12021	20747	300.4
0.606	-36081	5735	0.3591		1.623	-44249	20752	167.7		1.623	-59174	20751	424.1		1.623	-26752	20741	267.3		0.606	-52764	20757	1296		0.606	-40668	20752	148.1		0.606	-12716	20748	167.9
0.607	-32616	5736	1.663		1.624	-44250	20753	177.3		1.624	-59030	20752	418.5		1.624	-26732	20742	234.9		0.607	-51577	20758	1049		0.607	-38372	20753	99.22		0.607	-13573	20749	70.3
0.608	-29637	5737	3.818		1.625	-44285	20754	170		1.625	-58929	20753	398.4		1.625	-26699	20743	242.5		0.608	-50238	20759	905.2		0.608	-35611	20754	61.29		0.608	-14574	20750	49.46
0.608	-27215	5738	5.558		1.626	-44312	20755	171.1		1.626	-58982	20754	364.5		1.626	-26628	20744	251		0.608	-48912	20760	883.1		0.608	-32712	20755	39.45		0.608	-15658	20751	86.75
0.609	-25411	5739	6.594		1.627	-44294	20756	187.3		1.627	-59134	20755	317.8		1.627	-26550	20745	244.4		0.609	-47731	20761	911.2		0.609	-29875	20756	29.88		0.609	-16794	20752	140.9
0.61	-24191	5740	5.737		1.628	-44269	20757	218.9		1.628	-59203	20756	261.3		1.628	-26500	20746	314.4		0.61	-46916	20762	916.8		0.61	-27163	20757	27.72		0.61	-17958	20753	156.4
0.611	-23391	5741	4.075		1.628	-44333	20758	259.2		1.628	-59104	20757	201.8		1.628	-26472	20747	596.5		0.611	-46602	20763	886.8		0.611	-24597	20758	29.39		0.611	-19042	20754	128.2
0.612	-22863	5742	2.678		1.629	-44435	20759	298.1		1.629	-58973	20758	146.9		1.629	-26456	20748	815.3		0.612	-46793	20764	861.3		0.612	-22276	20759	34.14		0.612	-19750	20755	84.03
0.613	-22557	5743	1.413		1.63	-44509	20760	322.4		1.63	-59018	20759	103		1.63	-26463	20749	680.3		0.613	-47441	20765	896.3		0.613	-20337	20760	43.77		0.613	-19895	20756	46.49
0.613	-22505	5744	2.672		1.631	-44535	20761	313		1.631	-59231	20760	72.39		1.631	-26502	20750	532.9		0.613	-48675	20766	1007		0.613	-18819	20761	56.48		0.613	-19450	20757	27.63
0.614	-22700	5745	6.172		1.632	-44532	20762	262.9		1.632	-59427	20761	53.25		1.632	-26602	20751	586.3		0.614	-50673	20767	1178		0.614	-17704	20762	63.42		0.614	-18440	20758	31.02
0.615	-23039	5746	6.821		1.633	-44497	20763	191.3		1.633	-59494	20762	42.25		1.633	-26699	20752	669.2		0.615	-53483	20768	1363		0.615	-17030	20763	61.78		0.615	-16925	20759	60.55
0.616	-23409	5747	3.96		1.633	-44378	20764	129.1		1.633	-59509	20763	36.57		1.633	-26756	20753	675.7		0.616	-56909	20769	1475		0.616	-16834	20764	62.46		0.616	-15004	20760	90.64
0.617	-23764	5748	1.699		1.634	-44240	20765	86.23		1.634	-59547	20764	34.51		1.634	-26812	20754	585.3		0.617	-60656	20770	1461		0.617	-17121	20765	71.47		0.617	-12856	20761	109.6
0.618	-24140	5749	1.014		1.635	-44203	20766	54.05		1.635	-59564	20765	35.22		1.635	-26861	20755	451.6		0.618	-64426	20771	1362		0.618	-17858	20766	78.87		0.618	-10542	20762	190.3
0.618	-24628	5750	0.9843		1.636	-44287	20767	32.17		1.636	-59534	20766	38.28		1.636	-26890	20756	393.2		0.618	-68040	20772	1253		0.618	-18964	20767	75.09		0.618	-8083	20763	450.2
0.619	-25305	5751	6.896		1.637	-44394	20768	26.08		1.637	-59468	20767	43.61		1.637	-26879	20757	442.6		0.619	-71319	20773	1158		0.619	-20388	20768	63.06		0.619	-5582	20764	823.3
0.62	-26128	5752	14.46		1.638	-44414	20769	36.73		1.638	-59412	20768	51.5		1.638	-26834	20758	516.7		0.62	-74010	20774	1060		0.62	-22161	20769	50.26		0.62	-3161	20765	876.9
0.621	-26989	5753	10.68		1.638	-44349	20770	65.94		1.638	-59358	20769	62.55		1.638	-26742	20759	636.2		0.621	-75814	20775	959.5		0.621	-24338	20770	40.02		0.621	-929	20766	484
0.622	-27776	5754	3.35		1.639	-44278	20771	119.4		1.639	-59238	20770	77.1		1.639	-26590	20760	962.6		0.622	-76574	20776	859.6		0.622	-26957	20771	32.46		0.622	1009	20767	127.9
0.623	-28515	5755	1.155		1.64	-44257	20772	192.4		1.64	-59061	20771	94.01		1.64	-26466	20761	1431		0.623	-76342	20777	750.9		0.623	-29942	20772	27.75		0.623	2532	20768	25.24
0.623	-29351	5756	0.5219		1.641	-44249	20773	239.5		1.641	-58968	20772	110.4		1.641	-26470	20762	1660		0.623	-75199	20778	647.4		0.623	-33144	20773	26.64		0.623	3624	20769	16.61
0.624	-30465	5757	0.2918		1.642	-44231	20774	213.6		1.642	-59092	20773	122.1		1.642	-26562	20763	1543		0.624	-73237	20779	608.7		0.624	-36391	20774	29.37		0.624	4388	20770	17.77
0.625	-31955	5758	0.2618		1.643	-44217	20775	145		1.643	-59364	20774	125.4		1.643	-26634	20764	1238		0.625	-70527	20780	679.5		0.625	-39411	20775	34.89		0.625	4924	20771	19.14
0.626	-33877	5759	0.1734		1.643	-44223	20776	92.33		1.643	-59556	20775	118.6		1.643	-26629	20765	821.4		0.626	-67204	20781	819.4		0.626	-41966	20776	40.57		0.626	5274	20772	35.04
0.627	-36301	5760	0.1561		1.644	-44259	20777	65.84		1.644	-59568	20776	103.9		1.644	-26580	20766	465.4		0.627	-63373	20782	938.8		0.627	-43845	20777	43.07		0.627	5432	20773	122.7
0.627	-39385	5761	0.207		1.645	-44294	20778	49.98		1.645	-59479	20777	86.46		1.645	-26545	20767	293.1		0.627	-59173	20783	1000		0.627	-44895	20778	41.71		0.627	5430	20774	297.4
0.628	-43245	5762	0.2063		1.646	-44332	20779	36.09		1.646	-59386	20778	71		1.646	-26552	20768	259.5		0.628	-54836	20784	1032		0.628	-45070	20779	38.77		0.628	5215	20775	441.5
0.629	-47909	5763	0.1889		1.647	-44369	20780	24.8		1.647	-59322	20779	59.14		1.647	-26598	20769	367.7		0.629	-50540	20785	1052		0.629	-44456	20780	36.13		0.629	4733	20776	483.8
0.63	-53330	5764	0.2478		1.648	-44415	20781	20.61		1.648	-59286	20780	50.48		1.648	-26648	20770	563		0.63	-46360	20786	1061		0.63	-43235	20781	34.82		0.63	3939	20777	413.9
0.631	-59338	5765	0.5119		1.648	-44485	20782	34.62		1.648	-59237	20781	44.41		1.648	-26627	20771	642.8		0.631	-42275	20787	1054		0.631	-41500	20782	36.2		0.631	2899	20778	259.1
0.632	-65722	5766	0.7307		1.649	-44577	20783	91.6		1.649	-59141	20782	40.77		1.649	-26533	20772	617.5		0.632	-38334	20788	1017		0.632	-39261	20783	42.24		0.632	1784	20779	141.8
0.632	-72187	5767	0.6931		1.65	-44687	20784	183.3		1.65	-59001	20783	39.87		1.65	-26392	20773	625.2		0.632	-34696	20789	935.5		0.632	-36515	20784	54.51		0.632	680	20780	83.41
0.633	-78401	5768	1.083		1.651	-44786	20785	234.2		1.651	-58888	20784	41.73		1.651	-26309	20774	581.4		0.633	-31578	20790	829.3		0.633	-33418	20785	73.16		0.633	-458	20781	47.17
0.634	-84066	5769	3.242		1.652	-44835	20786	210.8		1.652	-58956	20785	45.62		1.652	-26339	20775	439.1		0.634	-29274	20791	730.3		0.634	-30204	20786	95.85		0.634	-1758	20782	29.64
0.635	-88957	5770	7.315		1.653	-44798	20787	176.2		1.653	-59222	20786	50.04		1.653	-26453	20776	340.8		0.635	-27968	20792	675.2		0.635	-27105	20787	112.8		0.635	-3171	20783	16.23
0.636	-92893	5771	16.7		1.653	-44683	20788	170.3		1.653	-59616	20787	53.78		1.653	-26598	20777	402.6		0.636	-27665	20793	687.3		0.636	-24248	20788	111.3		0.636	-4558	20784	7.914
0.637	-95670	5772	24.31		1.654	-44542	20789	164.2		1.654	-59905	20788	56.93		1.654	-26683	20778	591.5		0.637	-28210	20794	740.4		0.637	-21664	20789	92.68		0.637	-5801	20785	12.52
0.637	-97158	5773	16.47		1.655	-44436	20790	134.3		1.655	-59940	20789	60.26		1.655	-26733	20779	782.8		0.637	-29451	20795	777.2		0.637	-19505	20790	72.23		0.637	-6910	20786	71.87
0.638	-97363	5774	4.941		1.656	-44399	20791	100.1		1.656	-59772	20790	63.9		1.656	-26780	20780	921.4		0.638	-31293	20796	779		0.638	-17920	20791	62.11		0.638	-7862	20787	368.3
0.639	-96451	5775	1.565		1.657	-44437	20792	123.5		1.657	-59564	20791	67.15		1.657	-26848	20781	1027		0.639	-33657	20797	783.4		0.639	-17068	20792	65.77		0.639	-8585	20788	739.3
0.64	-94692	5776	1.135		1.658	-44521	20793	312.1		1.658	-59468	20792	69.59		1.658	-26898	20782	1062		0.64	-36490	20798	852.2		0.64	-16940	20793	83.85		0.64	-9045	20789	662.6
0.641	-92348	5777	0.8484		1.658	-44594	20794	552.2		1.658	-59450	20793	71.87		1.658	-26855	20783	920.3		0.641	-39831	20799	1051		0.641	-17414	20794	118.7		0.641	-9243	20790	290.6
0.642	-89568	5778	0.5391		1.659	-44636	20795	545		1.659	-59525	20794	75.27		1.659	-26762	20784	616.4		0.642	-43761	20800	1373		0.642	-18316	20795	169.7		0.642	-9332	20791	82.35
0.642	-86446	5779	0.2743		1.66	-44634	20796	363.2		1.66	-59654	20795	80.03		1.66	-26654	20785	345.4		0.642	-48398	20801	1709		0.642	-19516	20796	222.2		0.642	-9345	20792	40.32
0.643	-83036	5780	0.4706		1.661	-44575	20797	246.1		1.661	-59745	20796	83.98		1.661	-26559	20786	227		0.643	-53902	20802	1970		0.643	-21033	20797	245.2		0.643	-9273	20793	48.4
0.644	-79468	5781	1.576		1.662	-44434	20798	179.3		1.662	-59725	20797	83.99		1.662	-26520	20787	211.1		0.644	-60339	20803	2097		0.644	-22921	20798	216.7		0.644	-9002	20794	66.78
0.645	-75940	5782	2.939		1.663	-44256	20799	105.5		1.663	-59595	20798	79.82		1.663	-26555	20788	260.1		0.645	-67519	20804	1962		0.645	-25268	20799	152.8		0.645	-8516	20795	78.87
0.646	-72658	5783	3.068		1.663	-44138	20800	46.96		1.663	-59498	20799	74.96		1.663	-26648	20789	461.9		0.646	-74988	20805	1535		0.646	-28128	20800	92.72		0.646	-7879	20796	104
0.647	-69743	5784	1.958		1.664	-44098	20801	19.22		1.664	-59486	20800	72.98		1.664	-26689	20790	926.2		0.647	-82246	20806	1023		0.647	-31665	20801	59.09		0.647	-7125	20797	228.9
0.647	-67133	5785	0.819		1.665	-44137	20802	12.13		1.665	-59472	20801	75.43		1.665	-26677	20791	1481		0.647	-88913	20807	653.6		0.647	-36064	20802	49.91		0.647	-6332	20798	566.2
0.648	-64755	5786	0.4452		1.666	-44251	20803	15.04		1.666	-59417	20802	82.83		1.666	-26657	20792	1709		0.648	-94563	20808	480.6		0.648	-41471	20803	51.68		0.648	-5502	20799	917
0.649	-62553	5787	2.138		1.667	-44415	20804	23.59		1.667	-59329	20803	93.75		1.667	-26628	20793	1451		0.649	-98789	20809	451.5		0.649	-47815	20804	51.25		0.649	-4694	20800	906.3
0.65	-60501	5788	4.232		1.668	-44571	20805	33.1		1.668	-59296	20804	103.9		1.668	-26604	20794	984.7		0.65	-101263	20810	509.8		0.65	-54708	20805	47.4		0.65	-3966	20801	625.9
0.651	-58653	5789	3.96		1.668	-44662	20806	38.29		1.668	-59353	20805	109.1		1.668	-26558	20795	641.4		0.651	-101901	20811	619.7		0.651	-61656	20806	48.31		0.651	-3335	20802	370
0.652	-57043	5790	4.16		1.669	-44682	20807	42.02		1.669	-59451	20806	108.1		1.669	-26539	20796	462.9		0.652	-100864	20812	772.7		0.652	-68098	20807	56.06		0.652	-2730	20803	200.6
0.652	-55672	5791	17.45		1.67	-44635	20808	54.89		1.67	-59539	20807	102.8		1.67	-26511	20797	336.6		0.652	-98294	20813	978.9		0.652	-73641	20808	64.05		0.652	-2093	20804	98.2
0.653	-54511	5792	51.76		1.671	-44527	20809	81.66		1.671	-59586	20808	96.54		1.671	-26483	20798	244.4		0.653	-94364	20814	1239		0.653	-77971	20809	67.78		0.653	-1568	20805	44.98
0.654	-53542	5793	63.54		1.672	-44387	20810	111.5		1.672	-59549	20809	91.95		1.672	-26514	20799	216.8		0.654	-89255	20815	1476		0.654	-80907	20810	69.22		0.654	-1397	20806	22.56
0.655	-52723	5794	30.8		1.673	-44325	20811	124.6		1.673	-59459	20810	90.12		1.673	-26583	20800	249.7		0.655	-83236	20816	1513		0.655	-82361	20811	70.71		0.655	-1812	20807	17.23
0.656	-51970	5795	5.471		1.673	-44378	20812	115.9		1.673	-59366	20811	91.15		1.673	-26674	20801	345.4		0.656	-76696	20817	1269		0.656	-82352	20812	72.9		0.656	-3007	20808	21.04
0.657	-51276	5796	2.162		1.674	-44503	20813	104.5		1.674	-59334	20812	94.84		1.674	-26721	20802	558.6		0.657	-69988	20818	907.7		0.657	-81031	20813	77.86		0.657	-5033	20809	35.38
0.658	-50657	5797	1.526		1.675	-44582	20814	115.2		1.675	-59342	20813	100.8		1.675	-26732	20803	983.3		0.658	-63335	20819	611		0.658	-78603	20814	84.59		0.658	-7863	20810	60.66
0.658	-50127	5798	1.223		1.676	-44584	20815	165.9		1.676	-59376	20814	108.4		1.676	-26743	20804	1601		0.658	-56818	20820	441.3		0.658	-75289	20815	87.85		0.658	-11450	20811	81.65
0.659	-49606	5799	0.7847		1.677	-44597	20816	257.5		1.677	-59445	20815	117.1		1.677	-26738	20805	2013		0.659	-50465	20821	398.3		0.659	-71257	20816	87.31		0.659	-15791	20812	81.28
0.66	-49079	5800	0.414		1.678	-44663	20817	344		1.678	-59501	20816	125.5		1.678	-26792	20806	1840		0.66	-44480	20822	478.4		0.66	-66798	20817	85.64		0.66	-20798	20813	68.31
0.661	-48525	5801	0.2457		1.678	-44740	20818	363.7		1.678	-59484	20817	131.6		1.678	-26885	20807	1331		0.661	-39084	20823	674.3		0.661	-62205	20818	80.28		0.661	-26137	20814	63.57
0.662	-47963	5802	0.2564		1.679	-44731	20819	309.4		1.679	-59459	20818	132.9		1.679	-26991	20808	924.6		0.662	-34412	20824	948.4		0.662	-57753	20819	68.92		0.662	-31383	20815	78.02
0.663	-47422	5803	0.2477		1.68	-44647	20820	222.6		1.68	-59499	20819	127.7		1.68	-27044	20809	745.5		0.663	-30498	20825	1280		0.663	-53547	20820	55.14		0.663	-36124	20816	132.8
0.663	-46899	5804	0.1423		1.681	-44521	20821	148.1		1.681	-59568	20820	117.4		1.681	-26985	20810	727.4		0.663	-27251	20826	1699		0.663	-49602	20821	42.79		0.663	-40067	20817	279.9
0.664	-46421	5805	0.05544		1.682	-44414	20822	106.9		1.682	-59574	20821	105.5		1.682	-26848	20811	804.5		0.664	-24535	20827	2116		0.664	-45861	20822	33.15		0.664	-43031	20818	462.7
0.665	-45964	5806	0.02867		1.683	-44319	20823	95.54		1.683	-59502	20822	94.65		1.683	-26638	20812	958.6		0.665	-22161	20828	2251		0.665	-42284	20823	26.77		0.665	-44940	20819	478.5
0.666	-45510	5807	0.02368		1.683	-44288	20824	104.8		1.683	-59419	20823	85.6		1.683	-26497	20813	1200		0.666	-20041	20829	1965		0.666	-38943	20824	23.98		0.666	-45837	20820	348.5
0.667	-44999	5808	0.02694		1.684	-44275	20825	128.3		1.684	-59322	20824	77.79		1.684	-26467	20814	1571		0.667	-18214	20830	1479		0.667	-35951	20825	24.85		0.667	-45808	20821	280.6
0.668	-44413	5809	0.02944		1.685	-44252	20826	159.1		1.685	-59234	20825	70.93		1.685	-26550	20815	1955		0.668	-16706	20831	1061		0.668	-33326	20826	29.4		0.668	-44974	20822	255.6
0.668	-43766	5810	0.0275		1.686	-44209	20827	184.7		1.686	-59184	20826	65.67		1.686	-26661	20816	2046		0.668	-15444	20832	788.2		0.668	-30951	20827	38.58		0.668	-43493	20823	175.7
0.669	-43037	5811	0.02179		1.687	-44161	20828	190.4		1.687	-59204	20827	63.31		1.687	-26725	20817	1712		0.669	-14316	20833	620.3		0.669	-28738	20828	55.04		0.669	-41568	20824	84.25
0.67	-42153	5812	0.01467		1.688	-44165	20829	168.4		1.688	-59280	20828	64.71		1.688	-26771	20818	1173		0.67	-13259	20834	509.4		0.67	-26632	20829	79.22		0.67	-39370	20825	37.29
0.671	-41080	5813	0.01492		1.688	-44212	20830	125.9		1.688	-59334	20829	69.19		1.688	-26818	20819	754.1		0.671	-12307	20835	447.8		0.671	-24635	20830	104		0.671	-36970	20826	23.06
0.672	-39838	5814	0.04967		1.689	-44347	20831	87.03		1.689	-59380	20830	74.47		1.689	-26908	20820	575.9		0.672	-11477	20836	448.8		0.672	-22651	20831	118		0.672	-34477	20827	17.82
0.673	-38467	5815	0.2861		1.69	-44513	20832	70.8		1.69	-59433	20831	78.17		1.69	-26991	20821	543.3		0.673	-10708	20837	518		0.673	-20654	20832	116.7		0.673	-32018	20828	15.81
0.673	-37010	5816	0.7489		1.691	-44627	20833	76.95		1.691	-59481	20832	78.82		1.691	-27029	20822	578.2		0.673	-9910	20838	674.1		0.673	-18690	20833	105.5		0.673	-29734	20829	17.04
0.674	-35456	5817	1.023		1.692	-44594	20834	96.25		1.692	-59478	20833	75.89		1.692	-26991	20823	673.3		0.674	-9032	20839	938.3		0.674	-16920	20834	91.17		0.674	-27657	20830	27.14
0.675	-33833	5818	1.32		1.692	-44393	20835	121.3		1.692	-59399	20834	70.24		1.692	-26863	20824	721.3		0.675	-8134	20840	1299		0.675	-15418	20835	79.91		0.675	-25762	20831	60.3
0.676	-32172	5819	2.314		1.693	-44166	20836	147.9		1.693	-59319	20835	63.99		1.693	-26716	20825	660.5		0.676	-7297	20841	1643		0.676	-14135	20836	76.6		0.676	-24027	20832	140
0.677	-30491	5820	3.444		1.694	-44011	20837	169.2		1.694	-59317	20836	58.98		1.694	-26616	20826	629.6		0.677	-6594	20842	1764		0.677	-13013	20837	78.14		0.677	-22468	20833	226.5
0.678	-28837	5821	6.861		1.695	-43981	20838	175.2		1.695	-59342	20837	55.59		1.695	-26622	20827	611.2		0.678	-6042	20843	1606		0.678	-12064	20838	78.95		0.678	-21040	20834	224.6
0.678	-27297	5822	12.9		1.696	-44003	20839	164.2		1.696	-59309	20838	53.44		1.696	-26679	20828	473.5		0.678	-5591	20844	1330		0.678	-11338	20839	81.59		0.678	-19696	20835	143.7
0.679	-26015	5823	13.13		1.697	-44053	20840	154.4		1.697	-59276	20839	52.4		1.697	-26740	20829	295.5		0.679	-5184	20845	1076		0.679	-10817	20840	88.64		0.679	-18393	20836	73.31
0.68	-24998	5824	6.72		1.697	-44113	20841	171.4		1.697	-59351	20840	52.42		1.697	-26833	20830	219.3		0.68	-4739	20846	884		0.68	-10383	20841	93.42		0.68	-17138	20837	44.24
0.681	-24218	5825	2.397		1.698	-44121	20842	223.7		1.698	-59516	20841	52.79		1.698	-26928	20831	302.1		0.681	-4251	20847	741.8		0.681	-9944	20842	89.5		0.681	-16033	20838	37.2
0.682	-23710	5826	1.865		1.699	-44146	20843	300		1.699	-59552	20842	52.26		1.699	-26988	20832	583.2		0.682	-3747	20848	651.4		0.682	-9495	20843	82.64		0.682	-15089	20839	36.7
0.683	-23572	5827	2.442		1.7	-44161	20844	369.2		1.7	-59406	20843	49.98		1.7	-26988	20833	1109		0.683	-3314	20849	646.3		0.683	-9126	20844	83.78		0.683	-14305	20840	38.7
0.683	-23833	5828	3.023		1.701	-44228	20845	390.6		1.701	-59162	20844	46.27		1.701	-26950	20834	1661		0.683	-3040	20850	742.8		0.683	-8934	20845	96.41		0.683	-13598	20841	46.26
0.684	-24362	5829	3.058		1.702	-44307	20846	364.4		1.702	-58980	20845	42.53		1.702	-26878	20835	1704		0.684	-2944	20851	925		0.684	-8929	20846	114		0.684	-12947	20842	98.74
0.685	-25050	5830	2.352		1.702	-44403	20847	328		1.702	-58960	20846	39.67		1.702	-26762	20836	1182		0.685	-2995	20852	1123		0.685	-9079	20847	124		0.685	-12400	20843	245.2
0.686	-25832	5831	1.37		1.703	-44465	20848	282.6		1.703	-59054	20847	36.88		1.703	-26631	20837	635		0.686	-3119	20853	1233		0.686	-9258	20848	118.7		0.686	-11971	20844	396.3
0.687	-26715	5832	0.7122		1.704	-44415	20849	210.9		1.704	-59186	20848	32.83		1.704	-26485	20838	347		0.687	-3240	20854	1242		0.687	-9408	20849	102.7		0.687	-11604	20845	387.7
0.688	-27676	5833	0.4372		1.705	-44333	20850	134.3		1.705	-59254	20849	27.29		1.705	-26330	20839	240.7		0.688	-3360	20855	1241		0.688	-9521	20850	89.84		0.688	-11277	20846	239.5
0.688	-28645	5834	0.3773		1.706	-44296	20851	83.76		1.706	-59281	20850	21.22		1.706	-26205	20840	235.2		0.688	-3435	20856	1285		0.688	-9637	20851	92.56		0.688	-10984	20847	98.53
0.689	-29652	5835	0.3651		1.707	-44371	20852	63.58		1.707	-59300	20851	15.9		1.707	-26170	20841	318.3		0.689	-3481	20857	1324		0.689	-9805	20852	110.8		0.689	-10798	20848	29.69
0.69	-30726	5836	0.3358		1.707	-44469	20853	67.65		1.707	-59320	20852	12.17		1.707	-26232	20842	488.8		0.69	-3492	20858	1271		0.69	-9985	20853	126.8		0.69	-10673	20849	10.49
0.691	-31893	5837	0.4081		1.708	-44554	20854	97.07		1.708	-59325	20853	10.2		1.708	-26362	20843	650		0.691	-3463	20859	1155		0.691	-10204	20854	123.7		0.691	-10549	20850	12.12
0.692	-33040	5838	0.5643		1.709	-44590	20855	153.9		1.709	-59287	20854	9.87		1.709	-26536	20844	719.3		0.692	-3462	20860	1099		0.692	-10475	20855	105.1		0.692	-10357	20851	31.49
0.692	-34019	5839	0.5407		1.71	-44564	20856	218.2		1.71	-59210	20855	11		1.71	-26691	20845	761		0.692	-3488	20861	1131		0.692	-10823	20856	83.01		0.692	-10141	20852	82.76
0.693	-34791	5840	0.3242		1.711	-44542	20857	245.5		1.711	-59146	20856	13.71		1.711	-26772	20846	780.6		0.693	-3532	20862	1145		0.693	-11253	20857	64.63		0.693	-9940	20853	164.5
0.694	-35430	5841	0.1526		1.712	-44536	20858	216.4		1.712	-59131	20857	18.73		1.712	-26760	20847	701		0.694	-3504	20863	1063		0.694	-11673	20858	52.01		0.694	-9727	20854	228.2
0.695	-36033	5842	0.1106		1.712	-44571	20859	160.4		1.712	-59209	20858	27.94		1.712	-26684	20848	556.4		0.695	-3430	20864	937.4		0.695	-11987	20859	44.25		0.695	-9486	20855	227.5
0.696	-36580	5843	0.2379		1.713	-44574	20860	114.1		1.713	-59293	20859	44.44		1.713	-26604	20849	451.8		0.696	-3409	20865	849.5		0.696	-12153	20860	39.56		0.696	-9212	20856	189.1
0.697	-37020	5844	0.4757		1.714	-44483	20861	93.27		1.714	-59286	20860	71.41		1.714	-26569	20850	447.3		0.697	-3438	20866	816.7		0.697	-12229	20861	37.07		0.697	-8992	20857	164.7
0.697	-37426	5845	0.517		1.715	-44306	20862	100.4		1.715	-59177	20861	109.7		1.715	-26612	20851	528.4		0.697	-3508	20867	814.6		0.697	-12358	20862	36.38		0.697	-8819	20858	145.8
0.698	-37838	5846	0.3786		1.716	-44082	20863	126.5		1.716	-59084	20862	154.7		1.716	-26719	20852	630.9		0.698	-3603	20868	833.8		0.698	-12581	20863	34.97		0.698	-8680	20859	111
0.699	-38184	5847	0.4409		1.717	-43913	20864	149.7		1.717	-59124	20863	195.8		1.717	-26822	20853	671.5		0.699	-3743	20869	894.4		0.699	-12887	20864	29.88		0.699	-8555	20860	82.28
0.7	-38445	5848	0.6535		1.717	-43846	20865	152.7		1.717	-59190	20864	220.9		1.717	-26863	20854	650.5		0.7	-3874	20870	994.3		0.7	-13264	20865	22.98		0.7	-8446	20861	72.11
0.701	-38667	5849	0.6801		1.718	-43887	20866	145.7		1.718	-59175	20865	226		1.718	-26767	20855	705.6		0.701	-3898	20871	1083		0.701	-13659	20866	18.78		0.701	-8332	20862	63.82
0.702	-38970	5850	0.7255		1.719	-43966	20867	143.3		1.719	-59067	20866	218.1		1.719	-26587	20856	786.5		0.702	-3873	20872	1133		0.702	-14042	20867	18.77		0.702	-8217	20863	46.27
0.702	-39297	5851	1.127		1.72	-43995	20868	140.2		1.72	-58988	20867	206.4		1.72	-26433	20857	697.5		0.702	-3832	20873	1164		0.702	-14338	20868	21.76		0.702	-8104	20864	25.97
0.703	-39552	5852	1.52		1.721	-43952	20869	132.9		1.721	-58986	20868	193.3		1.721	-26391	20858	556.8		0.703	-3850	20874	1160		0.703	-14475	20869	26.95		0.703	-7994	20865	13.31
0.704	-39652	5853	1.538		1.722	-43873	20870	141.4		1.722	-59009	20869	176.8		1.722	-26465	20859	539.7		0.704	-3936	20875	1090		0.704	-14496	20870	36.76		0.704	-7863	20866	8.779
0.705	-39621	5854	1.219		1.722	-43871	20871	209.4		1.722	-59019	20870	156.2		1.722	-26585	20860	579.1		0.705	-4054	20876	973.7		0.705	-14468	20871	56.25		0.705	-7693	20867	8.642
0.706	-39548	5855	0.6874		1.723	-44004	20872	375.1		1.723	-59013	20871	133.5		1.723	-26670	20861	576.3		0.706	-4152	20877	860.5		0.706	-14423	20872	81.58		0.706	-7530	20868	11.66
0.707	-39538	5856	0.2828		1.724	-44203	20873	565.6		1.724	-59010	20872	110.8		1.724	-26672	20862	510.1		0.707	-4155	20878	780.6		0.707	-14337	20873	97.43		0.707	-7405	20869	20.88
0.707	-39666	5857	0.1284		1.725	-44343	20874	604.8		1.725	-58989	20873	89.02		1.725	-26609	20863	397.2		0.707	-4100	20879	738.7		0.707	-14217	20874	98.99		0.707	-7361	20870	123.6
0.708	-39912	5858	0.08029		1.726	-44331	20875	459.1		1.726	-58940	20874	69.18		1.726	-26565	20864	279.7		0.708	-4066	20880	731		0.708	-14177	20875	95.46		0.708	-7373	20871	432
0.709	-40158	5859	0.08512		1.727	-44168	20876	278		1.727	-58886	20875	52.66		1.727	-26593	20865	210		0.709	-4128	20881	768.6		0.709	-14258	20876	88.38		0.709	-7321	20872	661.2
0.71	-40262	5860	0.1325		1.727	-43919	20877	155.8		1.727	-58846	20876	40.34		1.727	-26677	20866	217.5		0.71	-4262	20882	858.4		0.71	-14449	20877	74.49		0.71	-7144	20873	506.2
0.711	-40246	5861	0.1688		1.728	-43711	20878	83.92		1.728	-58847	20877	31.84		1.728	-26825	20867	330.8		0.711	-4453	20883	970.4		0.711	-14661	20878	58.81		0.711	-6902	20874	242.5
0.712	-40287	5862	0.1459		1.729	-43643	20879	46.32		1.729	-58853	20878	26.23		1.729	-26952	20868	588.6		0.712	-4702	20884	1077		0.712	-14870	20879	48.08		0.712	-6751	20875	117.9
0.712	-40480	5863	0.1519		1.73	-43692	20880	32.87		1.73	-58851	20879	22.92		1.73	-27020	20869	945.2		0.712	-5029	20885	1181		0.712	-14980	20880	42.4		0.712	-6715	20876	77.15
0.713	-40730	5864	0.2005		1.731	-43735	20881	31.25		1.731	-58872	20880	21.71		1.731	-26969	20870	1280		0.713	-5465	20886	1297		0.713	-14946	20881	37.68		0.713	-6744	20877	69.04
0.714	-40861	5865	0.2033		1.732	-43733	20882	36.86		1.732	-58940	20881	22.49		1.732	-26824	20871	1511		0.714	-5979	20887	1441		0.714	-14754	20882	32.74		0.714	-6808	20878	71.4
0.715	-40812	5866	0.2697		1.732	-43633	20883	54.2		1.732	-59052	20882	24.96		1.732	-26660	20872	1501		0.715	-6536	20888	1589		0.715	-14486	20883	30.81		0.715	-6866	20879	74.82
0.716	-40654	5867	0.4232		1.733	-43451	20884	85.17		1.733	-59148	20883	28.5		1.733	-26583	20873	1154		0.716	-7064	20889	1644		0.716	-14239	20884	36.63		0.716	-6869	20880	86.09
0.717	-40489	5868	0.4594		1.734	-43247	20885	114.1		1.734	-59165	20884	32.26		1.734	-26641	20874	690.7		0.717	-7579	20890	1525		0.717	-14069	20885	58.91		0.717	-6827	20881	136.4
0.717	-40447	5869	0.4792		1.735	-43080	20886	122.9		1.735	-59105	20885	35.46		1.735	-26763	20875	394.3		0.717	-8186	20891	1289		0.717	-14081	20886	110		0.717	-6759	20882	218.6
0.718	-40551	5870	0.8469		1.736	-42979	20887	115.9		1.736	-58938	20886	37.66		1.736	-26890	20876	283.5		0.718	-8849	20892	1043		0.718	-14268	20887	182.9		0.718	-6660	20883	222.4
0.719	-40716	5871	1.658		1.737	-42902	20888	100.2		1.737	-58693	20887	38.87		1.737	-26948	20877	266.6		0.719	-9494	20893	838.2		0.719	-14512	20888	229		0.719	-6587	20884	130.2
0.72	-40801	5872	2.895		1.737	-42835	20889	74.47		1.737	-58516	20888	39.48		1.737	-26985	20878	306.8		0.72	-10140	20894	693.6		0.72	-14676	20889	212.8		0.72	-6555	20885	74.8
0.721	-40787	5873	3.566		1.738	-42745	20890	46.11		1.738	-58453	20889	39.95		1.738	-26968	20879	377.7		0.721	-10777	20895	602.8		0.721	-14729	20890	168.3		0.721	-6539	20886	80.13
0.722	-40754	5874	2.59		1.739	-42591	20891	25.93		1.739	-58509	20890	40.57		1.739	-26909	20880	448.3		0.722	-11311	20896	545.7		0.722	-14736	20891	137.5		0.722	-6485	20887	89.38
0.723	-40770	5875	1.261		1.74	-42412	20892	15.99		1.74	-58569	20891	41.28		1.74	-26840	20881	536.6		0.723	-11634	20897	518.5		0.723	-14747	20892	121.6		0.723	-6451	20888	94.92
0.723	-40912	5876	0.7473		1.741	-42288	20893	13.43		1.741	-58592	20892	41.79		1.741	-26790	20882	667.2		0.723	-11788	20898	551.9		0.723	-14802	20893	113.3		0.723	-6479	20889	105.8
0.724	-41138	5877	0.5607		1.742	-42273	20894	16.37		1.742	-58618	20893	41.89		1.742	-26803	20883	769.9		0.724	-11924	20899	693.9		0.724	-14886	20894	108.7		0.724	-6489	20890	120.2
0.725	-41377	5878	0.4077		1.742	-42339	20895	23.27		1.742	-58633	20894	41.33		1.742	-26835	20884	762		0.725	-12112	20900	945.5		0.725	-14906	20895	101		0.725	-6447	20891	130.8
0.726	-41526	5879	0.3107		1.743	-42351	20896	31.24		1.743	-58648	20895	39.63		1.743	-26850	20885	663.5		0.726	-12411	20901	1225		0.726	-14780	20896	87.01		0.726	-6423	20892	160.9
0.727	-41583	5880	0.2484		1.744	-42229	20897	38.05		1.744	-58614	20896	36.49		1.744	-26798	20886	541		0.727	-12783	20902	1419		0.727	-14539	20897	70		0.727	-6493	20893	251.6
0.728	-41600	5881	0.2082		1.745	-42066	20898	41.65		1.745	-58554	20897	32.38		1.745	-26679	20887	431.5		0.728	-13100	20903	1482		0.728	-14288	20898	54.51		0.728	-6571	20894	334.5
0.728	-41572	5882	0.2028		1.746	-41995	20899	39.53		1.746	-58502	20898	28.52		1.746	-26556	20888	344.2		0.728	-13251	20904	1465		0.728	-14137	20899	42.84		0.728	-6565	20895	261.4
0.729	-41520	5883	0.3153		1.747	-42070	20900	32.67		1.747	-58429	20899	26.27		1.747	-26488	20889	291.1		0.729	-13206	20905	1459		0.729	-14191	20900	34.53		0.729	-6446	20896	97.46
0.73	-41426	5884	0.614		1.747	-42201	20901	25.99		1.747	-58325	20900	26.56		1.747	-26453	20890	299.5		0.73	-13041	20906	1483		0.73	-14415	20901	27.38		0.73	-6325	20897	17.37
0.731	-41336	5885	7.822		1.748	-42275	20902	24.88		1.748	-58193	20901	29.69		1.748	-26443	20891	418		0.731	-12927	20907	1458		0.731	-14702	20902	21.07		0.731	-6281	20898	13.58
0.732	-41285	5886	20.31		1.749	-42264	20903	31.55		1.749	-58074	20902	35.36		1.749	-26517	20892	661.2		0.732	-12974	20908	1343		0.732	-14928	20903	17.17		0.732	-6293	20899	32.69
0.733	-41332	5887	19.57		1.75	-42146	20904	45		1.75	-57909	20903	42.65		1.75	-26669	20893	900.6		0.733	-13074	20909	1204		0.733	-15024	20904	16.67		0.733	-6295	20900	72.63
0.733	-41423	5888	8.777		1.751	-41948	20905	66.34		1.751	-57739	20904	50.29		1.751	-26817	20894	936.8		0.733	-13148	20910	1109		0.733	-14983	20905	19.67		0.733	-6218	20901	119.7
0.734	-41458	5889	4.896		1.752	-41753	20906	101.9		1.752	-57583	20905	57.1		1.752	-26853	20895	740.7		0.734	-13145	20911	1042		0.734	-14865	20906	24.96		0.734	-6074	20902	265
0.735	-41443	5890	6.089		1.753	-41601	20907	156.1		1.753	-57416	20906	62.18		1.753	-26824	20896	480.2		0.735	-13150	20912	942.9		0.735	-14777	20907	31.3		0.735	-5950	20903	722.3
0.736	-41478	5891	5.694		1.753	-41536	20908	207.4		1.753	-57248	20907	64.69		1.753	-26794	20897	291.5		0.736	-13134	20913	806.9		0.736	-14757	20908	43.5		0.736	-5921	20904	1238
0.737	-41660	5892	3.661		1.754	-41542	20909	216.6		1.754	-57124	20908	63.99		1.754	-26800	20898	193.5		0.737	-13047	20914	682.6		0.737	-14678	20909	74.18		0.737	-5948	20905	1148
0.738	-41914	5893	2.004		1.755	-41570	20910	193.3		1.755	-57138	20909	60.45		1.755	-26786	20899	174		0.738	-12937	20915	607.1		0.738	-14514	20910	119.7		0.738	-6003	20906	571.8
0.738	-42101	5894	1.335		1.756	-41526	20911	181.3		1.756	-57255	20910	55.51		1.756	-26760	20900	209.6		0.738	-12912	20916	604.4		0.738	-14379	20911	151		0.738	-6033	20907	178.9
0.739	-42156	5895	1.479		1.757	-41377	20912	169.9		1.757	-57426	20911	50.73		1.757	-26750	20901	254.7		0.739	-13042	20917	688.1		0.739	-14368	20912	160.1		0.739	-6095	20908	81.41
0.74	-42081	5896	2.402		1.758	-41224	20913	125.7		1.758	-57557	20912	46.89		1.758	-26793	20902	269.9		0.74	-13252	20918	845.4		0.74	-14520	20913	173		0.74	-6177	20909	67.05
0.741	-41967	5897	4.154		1.758	-41126	20914	66.82		1.758	-57586	20913	44.01		1.758	-26827	20903	263.2		0.741	-13368	20919	1015		0.741	-14771	20914	201.6		0.741	-6234	20910	46.77
0.742	-41919	5898	10.46		1.759	-41063	20915	28.19		1.759	-57492	20914	41.8		1.759	-26760	20904	290.6		0.742	-13345	20920	1123		0.742	-15018	20915	224.8		0.742	-6235	20911	23.69
0.743	-41928	5899	25.38		1.76	-40977	20916	13.75		1.76	-57346	20915	40.08		1.76	-26635	20905	373.5		0.743	-13281	20921	1158		0.743	-15128	20916	217.2		0.743	-6191	20912	18.68
0.743	-41968	5900	30.39		1.761	-40913	20917	13.11		1.761	-57280	20916	38.74		1.761	-26539	20906	482.9		0.743	-13246	20922	1172		0.743	-15056	20917	179.6		0.743	-6155	20913	35.18
0.744	-41987	5901	15.08		1.762	-40826	20918	21.07		1.762	-57313	20917	37.71		1.762	-26514	20907	588.3		0.744	-13292	20923	1228		0.744	-14863	20918	135.2		0.744	-6082	20914	85.45
0.745	-41986	5902	4.934		1.763	-40682	20919	31.59		1.763	-57355	20918	36.84		1.763	-26517	20908	673.5		0.745	-13474	20924	1278		0.745	-14663	20919	101.6		0.745	-5955	20915	212.6
0.746	-42029	5903	6.44		1.763	-40495	20920	35.91		1.763	-57297	20919	36.19		1.763	-26549	20909	759.3		0.746	-13920	20925	1213		0.746	-14530	20920	78.68		0.746	-5782	20916	396
0.747	-42073	5904	6.679		1.764	-40355	20921	32.35		1.764	-57128	20920	36.23		1.764	-26607	20910	814.2		0.747	-14546	20926	1062		0.747	-14505	20921	60.37		0.747	-5670	20917	474.7
0.748	-42084	5905	4.468		1.765	-40287	20922	26.76		1.765	-56941	20921	37.68		1.765	-26689	20911	769.3		0.748	-15346	20927	990.5		0.748	-14568	20922	46.41		0.748	-5616	20918	364.4
0.748	-42036	5906	2.667		1.766	-40194	20923	23.67		1.766	-56800	20922	41.51		1.766	-26733	20912	683.2		0.748	-16354	20928	1141		0.748	-14572	20923	38.3		0.748	-5622	20919	190.1
0.749	-41965	5907	2.216		1.767	-40051	20924	23.76		1.767	-56729	20923	49.5		1.767	-26755	20913	633.7		0.749	-17768	20929	1490		0.749	-14538	20924	33.96		0.749	-5648	20920	79.1
0.75	-41933	5908	1.967		1.768	-39856	20925	24.83		1.768	-56726	20924	64.85		1.768	-26773	20914	592.4		0.75	-19702	20930	1784		0.75	-14554	20925	30.8		0.75	-5668	20921	34.68
0.751	-41897	5909	1.413		1.768	-39686	20926	23.61		1.768	-56753	20925	91.87		1.768	-26803	20915	505.7		0.751	-22181	20931	1776		0.751	-14734	20926	28.64		0.751	-5653	20922	21.73
0.752	-41846	5910	0.8867		1.769	-39563	20927	21.63		1.769	-56757	20926	133.7		1.769	-26829	20916	389.5		0.752	-25199	20932	1533		0.752	-15001	20927	28.16		0.752	-5610	20923	29.29
0.752	-41843	5911	0.5575		1.77	-39533	20928	25.75		1.77	-56703	20927	188.2		1.77	-26792	20917	310.3		0.752	-28592	20933	1278		0.752	-15222	20928	30.38		0.752	-5592	20924	62.27
0.753	-41917	5912	0.2751		1.771	-39629	20929	36.94		1.771	-56639	20928	244.1		1.771	-26715	20918	286.4		0.753	-32156	20934	1120		0.753	-15339	20929	35.47		0.753	-5593	20925	103.1
0.754	-42059	5913	0.08263		1.772	-39790	20930	49.19		1.772	-56607	20929	284.3		1.772	-26633	20919	280.2		0.754	-35697	20935	1068		0.754	-15352	20930	40.21		0.754	-5630	20926	107.6
0.755	-42177	5914	0.0243		1.773	-39967	20931	60.02		1.773	-56632	20930	295.8		1.773	-26592	20920	247.3		0.755	-39104	20936	1105		0.755	-15362	20931	42.71		0.755	-5670	20927	76.64
0.756	-42218	5915	0.01407		1.773	-40068	20932	66.3		1.773	-56659	20931	275.9		1.773	-26567	20921	189.9		0.756	-42270	20937	1170		0.756	-15389	20932	46.09		0.756	-5771	20928	54.91
0.757	-42264	5916	0.01252		1.774	-40022	20933	62.74		1.774	-56684	20932	232.1		1.774	-26518	20922	160.2		0.757	-45068	20938	1186		0.757	-15428	20933	54.24		0.757	-5861	20929	53.22
0.757	-42366	5917	0.01395		1.775	-39858	20934	53.29		1.775	-56701	20933	178.8		1.775	-26458	20923	180.5		0.757	-47382	20939	1147		0.757	-15446	20934	70.92		0.757	-5892	20930	60.99
0.758	-42553	5918	0.01494		1.776	-39622	20935	45.99		1.776	-56679	20934	128.9		1.776	-26408	20924	238.6		0.758	-49150	20940	1099		0.758	-15471	20935	99.47		0.758	-5894	20931	81.69
0.759	-42700	5919	0.01353		1.777	-39410	20936	42.19		1.777	-56649	20935	89.22		1.777	-26472	20925	358.4		0.759	-50347	20941	1053		0.759	-15506	20936	134.7		0.759	-5885	20932	110.1
0.76	-42734	5920	0.011		1.778	-39278	20937	40.51		1.778	-56675	20936	61.27		1.778	-26654	20926	562.7		0.76	-51002	20942	994.1		0.76	-15505	20937	164		0.76	-5929	20933	137.5
0.761	-42689	5921	0.01015		1.778	-39274	20938	40.95		1.778	-56748	20937	43.25		1.778	-26886	20927	745.2		0.761	-51180	20943	935.7		0.761	-15468	20938	181.2		0.761	-5992	20934	155.7
0.762	-42593	5922	0.01398		1.779	-39393	20939	43.8		1.779	-56776	20938	32.17		1.779	-27066	20928	775.8		0.762	-50921	20944	941.1		0.762	-15441	20939	189.3		0.762	-6028	20935	137.5
0.762	-42516	5923	0.02672		1.78	-39498	20940	48.57		1.78	-56714	20939	25.49		1.78	-27098	20929	686.6		0.762	-50179	20945	1106		0.762	-15479	20940	189.7		0.762	-6012	20936	87.74
0.763	-42507	5924	0.05431		1.781	-39552	20941	54.88		1.781	-56641	20940	21.43		1.781	-27007	20930	569.5		0.763	-48978	20946	1475		0.763	-15618	20941	181.1		0.763	-5888	20937	49.23
0.764	-42604	5925	0.1096		1.782	-39561	20942	65.95		1.782	-56658	20941	18.87		1.782	-26835	20931	492.2		0.764	-47474	20947	1916		0.764	-15832	20942	164.4		0.764	-5721	20938	41.34
0.765	-42752	5926	0.2175		1.783	-39530	20943	90.84		1.783	-56769	20942	17.25		1.783	-26663	20932	442.3		0.765	-45827	20948	2109		0.765	-16047	20943	144.7		0.765	-5539	20939	60.67
0.766	-42816	5927	0.4445		1.783	-39420	20944	144.6		1.783	-56900	20943	16.6		1.783	-26597	20933	346		0.766	-44160	20949	1924		0.766	-16199	20944	127.3		0.766	-5401	20940	89.43
0.767	-42766	5928	0.7319		1.784	-39268	20945	238.9		1.784	-56920	20944	17.36		1.784	-26629	20934	242.6		0.767	-42509	20950	1583		0.767	-16321	20945	114.6		0.767	-5331	20941	99.2
0.767	-42706	5929	0.8688		1.785	-39174	20946	325.3		1.785	-56863	20945	20.27		1.785	-26749	20935	186.3		0.767	-40914	20951	1268		0.767	-16480	20946	105.1		0.767	-5264	20942	86.18
0.768	-42768	5930	1.214		1.786	-39165	20947	312.5		1.786	-56819	20946	26.11		1.786	-26839	20936	160.5		0.768	-39340	20952	1037		0.768	-16700	20947	97.23		0.768	-5177	20943	73.34
0.769	-43017	5931	1.822		1.787	-39223	20948	213.4		1.787	-56852	20947	35.61		1.787	-26864	20937	180		0.769	-37790	20953	899.1		0.769	-17010	20948	93.64		0.769	-5086	20944	69.4
0.77	-43315	5932	1.644		1.788	-39331	20949	123.4		1.788	-56896	20948	49.85		1.788	-26823	20938	253.3		0.77	-36410	20954	793.4		0.77	-17502	20949	97.38		0.77	-4970	20945	69.6
0.771	-43503	5933	0.736		1.788	-39465	20950	76.84		1.788	-56868	20949	70.73		1.788	-26711	20939	338.7		0.771	-35298	20955	685.9		0.771	-18322	20950	103.8		0.771	-4834	20946	78.63
0.772	-43519	5934	0.1663		1.789	-39540	20951	57.16		1.789	-56788	20950	99.7		1.789	-26579	20940	391.8		0.772	-34435	20956	594.7		0.772	-19480	20951	99.63		0.772	-4702	20947	100.8
0.772	-43441	5935	0.04328		1.79	-39517	20952	51.58		1.79	-56695	20951	134.1		1.79	-26444	20941	393.7		0.772	-33720	20957	540.5		0.772	-20947	20952	78.48		0.772	-4601	20948	125.3
0.773	-43377	5936	0.02789		1.791	-39460	20953	52.45		1.791	-56693	20952	165.8		1.791	-26414	20942	355.2		0.773	-33156	20958	559.2		0.773	-22741	20953	52.4		0.773	-4528	20949	133.9
0.774	-43362	5937	0.02894		1.792	-39435	20954	54.35		1.792	-56822	20953	185.3		1.792	-26508	20943	318.5		0.774	-32800	20959	716.9		0.774	-24948	20954	35.8		0.774	-4370	20950	123.4
0.775	-43415	5938	0.04304		1.793	-39393	20955	53.87		1.793	-57002	20954	188.9		1.793	-26709	20944	327.9		0.775	-32660	20960	1012		0.775	-27585	20955	30.85		0.775	-4109	20951	110
0.776	-43532	5939	0.07311		1.793	-39289	20956	49.41		1.793	-57086	20955	179		1.793	-26906	20945	402		0.776	-32734	20961	1316		0.776	-30575	20956	34.26		0.776	-3729	20952	110.9
0.777	-43658	5940	0.1162		1.794	-39172	20957	41.21		1.794	-57054	20956	161.4		1.794	-26999	20946	534.1		0.777	-33090	20962	1516		0.777	-33726	20957	42.56		0.777	-3369	20953	128.1
0.777	-43789	5941	0.1717		1.795	-39116	20958	31.89		1.795	-57018	20957	141.5		1.795	-27025	20947	692.1		0.777	-33732	20963	1585		0.777	-36825	20958	52.78		0.777	-3148	20954	159.3
0.778	-43878	5942	0.2431		1.796	-39148	20959	25.64		1.796	-57066	20958	123.3		1.796	-26994	20948	814.9		0.778	-34621	20964	1504		0.778	-39704	20959	65.06		0.778	-3048	20955	204
0.779	-43914	5943	0.3251		1.797	-39302	20960	24.43		1.797	-57133	20959	108.1		1.797	-26959	20949	820.3		0.779	-35638	20965	1302		0.779	-42240	20960	81.23		0.779	-2955	20956	232.2
0.78	-43904	5944	0.3938		1.798	-39523	20961	25.99		1.798	-57168	20960	95.53		1.798	-26910	20950	678.5		0.78	-36678	20966	1095		0.78	-44401	20961	97.32		0.78	-2845	20957	216.5
0.781	-43905	5945	0.426		1.798	-39776	20962	26.8		1.798	-57213	20961	84.47		1.798	-26850	20951	470.3		0.781	-37634	20967	979		0.781	-46102	20962	101.7		0.781	-2759	20958	192.6
0.782	-44023	5946	0.4145		1.799	-40019	20963	26.26		1.799	-57311	20962	74.32		1.799	-26834	20952	296.3		0.782	-38339	20968	936.2		0.782	-47228	20963	88.69		0.782	-2693	20959	179.9
0.783	-44245	5947	0.3474		1.8	-40198	20964	27.39		1.8	-57463	20963	64.84		1.8	-26831	20953	187.2		0.783	-38596	20969	893.1		0.783	-47743	20964	69.16		0.783	-2659	20960	148
0.783	-44479	5948	0.2373		1.801	-40275	20965	34.66		1.801	-57551	20964	55.7		1.801	-26893	20954	125.2		0.783	-38266	20970	823.7		0.783	-47786	20965	56.45		0.783	-2671	20961	102.8
0.784	-44618	5949	0.1395		1.802	-40283	20966	55.51		1.802	-57522	20965	46.68		1.802	-26945	20955	88.06		0.784	-37221	20971	760.6		0.784	-47535	20966	51.51		0.784	-2717	20962	79.92
0.785	-44662	5950	0.09322		1.803	-40327	20967	103.5		1.803	-57480	20966	38.1		1.803	-26951	20956	81.92		0.785	-35474	20972	739.3		0.785	-47055	20967	48.68		0.785	-2751	20963	93.91
0.786	-44667	5951	0.1086		1.803	-40396	20968	187.7		1.803	-57543	20967	30.97		1.803	-26911	20957	131.7		0.786	-33141	20973	755.1		0.786	-46266	20968	46.74		0.786	-2754	20964	139.6
0.787	-44700	5952	0.1392		1.804	-40468	20969	288.3		1.804	-57708	20968	25.81		1.804	-26817	20958	245.5		0.787	-30375	20974	782.2		0.787	-45225	20969	47.56		0.787	-2745	20965	198.4
0.788	-44791	5953	0.1345		1.805	-40584	20970	349.6		1.805	-57828	20969	21.95		1.805	-26731	20959	402.7		0.788	-27380	20975	812		0.788	-44055	20970	49.63		0.788	-2811	20966	250
0.788	-44958	5954	0.1365		1.806	-40791	20971	320.4		1.806	-57814	20970	18.55		1.806	-26621	20960	549.9		0.788	-24272	20976	872.3		0.788	-42882	20971	49.68		0.788	-2956	20967	278.5
0.789	-45204	5955	0.1691		1.807	-40982	20972	218.6		1.807	-57686	20971	15.46		1.807	-26589	20961	648.2		0.789	-21222	20977	1014		0.789	-41749	20972	46.37		0.789	-3159	20968	260.7
0.79	-45484	5956	0.2177		1.808	-41043	20973	118		1.808	-57548	20972	12.9		1.808	-26639	20962	741.6		0.79	-18391	20978	1202		0.79	-40574	20973	40.31		0.79	-3356	20969	192
0.791	-45810	5957	0.3375		1.808	-40985	20974	62.01		1.808	-57524	20973	11.25		1.808	-26716	20963	753.9		0.791	-15814	20979	1303		0.791	-39371	20974	33.29		0.791	-3540	20970	111
0.792	-46311	5958	0.4691		1.809	-40911	20975	42.45		1.809	-57656	20974	10.94		1.809	-26780	20964	522.5		0.792	-13504	20980	1290		0.792	-38206	20975	27.36		0.792	-3712	20971	56.6
0.793	-47247	5959	0.464		1.81	-40879	20976	39.28		1.81	-57844	20975	12.51		1.81	-26773	20965	219.8		0.793	-11433	20981	1274		0.793	-37163	20976	23.62		0.793	-3845	20972	32.73
0.793	-48831	5960	0.3872		1.811	-40868	20977	40.83		1.811	-57971	20976	16.86		1.811	-26761	20966	95.7		0.793	-9661	20982	1294		0.793	-36275	20977	22.15		0.793	-4001	20973	26.01
0.794	-51174	5961	0.3991		1.812	-40911	20978	43.87		1.812	-58066	20977	25.67		1.812	-26729	20967	111.2		0.794	-8129	20983	1280		0.794	-35610	20978	23.43		0.794	-4272	20974	31.15
0.795	-54261	5962	0.7471		1.813	-41063	20979	50.43		1.813	-58120	20978	40.58		1.813	-26694	20968	182.1		0.795	-6773	20984	1172		0.795	-35234	20979	28.85		0.795	-4635	20975	68.77
0.796	-58025	5963	1.756		1.813	-41307	20980	64.05		1.813	-58116	20979	60.54		1.813	-26700	20969	338.7		0.796	-5613	20985	980.8		0.796	-35102	20980	39.64		0.796	-5024	20976	198
0.797	-62343	5964	2.698		1.814	-41546	20981	92.37		1.814	-58043	20980	79.6		1.814	-26719	20970	639.7		0.797	-4755	20986	785.4		0.797	-35122	20981	54.31		0.797	-5492	20977	375.1
0.798	-66963	5965	2.307		1.815	-41665	20982	154.8		1.815	-58066	20981	90.78		1.815	-26768	20971	1008		0.798	-4214	20987	655.8		0.798	-35279	20982	68.34		0.798	-6167	20978	393.7
0.798	-71546	5966	1.259		1.816	-41704	20983	264.7		1.816	-58272	20982	94.39		1.816	-26807	20972	1193		0.798	-3873	20988	599.9		0.798	-35658	20983	77.27		0.798	-7191	20979	237.6
0.799	-75738	5967	1.844		1.817	-41739	20984	380.5		1.817	-58537	20983	97.55		1.817	-26844	20973	1028		0.799	-3722	20989	618.2		0.799	-36341	20984	77.73		0.799	-8694	20980	104.4
0.8	-79240	5968	8.414		1.817	-41740	20985	415.4		1.817	-58685	20984	104.2		1.817	-26905	20974	653.6		0.8	-3701	20990	836.7		0.8	-37330	20985	68.14		0.8	-10723	20981	49.21
0.801	-81860	5969	24.54		1.818	-41695	20986	338.9		1.818	-58584	20985	111.6		1.818	-26922	20975	349		0.801	-3810	20991	1418		0.801	-38506	20986	53.12		0.801	-13294	20982	26.51
0.802	-83479	5970	32.8		1.819	-41658	20987	218.1		1.819	-58353	20986	115.7		1.819	-26908	20976	214		0.802	-4003	20992	2077		0.802	-39652	20987	41.78		0.802	-16348	20983	23.85
0.803	-83999	5971	19.57		1.82	-41754	20988	126.3		1.82	-58161	20987	115.6		1.82	-26823	20977	185.8		0.803	-4254	20993	2157		0.803	-40545	20988	39.51		0.803	-19813	20984	34.8
0.803	-83396	5972	5.809		1.821	-41932	20989	77.22		1.821	-58204	20988	112		1.821	-26699	20978	218.6		0.803	-4515	20994	1638		0.803	-41092	20989	45.78		0.803	-23540	20985	54.8
0.804	-81658	5973	2.573		1.822	-42048	20990	51.35		1.822	-58453	20989	105.9		1.822	-26570	20979	297.5		0.804	-4740	20995	1136		0.804	-41223	20990	57.19		0.804	-27237	20986	82.05
0.805	-78971	5974	1.711		1.822	-42065	20991	33.9		1.822	-58740	20990	98.06		1.822	-26513	20980	386.3		0.805	-4960	20996	931.1		0.805	-40895	20991	65.94		0.805	-30727	20987	136.1
0.806	-75574	5975	0.9562		1.823	-41983	20992	22.57		1.823	-58944	20991	89.05		1.823	-26639	20981	439.2		0.806	-5237	20997	919.3		0.806	-39993	20992	62.26		0.806	-33832	20988	251.2
0.807	-71706	5976	0.5089		1.824	-41912	20993	19.72		1.824	-58996	20992	79.69		1.824	-26852	20982	449		0.807	-5609	20998	998.3		0.807	-38431	20993	47.82		0.807	-36440	20989	396.2
0.808	-67602	5977	0.4335		1.825	-41976	20994	29.45		1.825	-58943	20993	70.69		1.825	-27084	20983	444.5		0.808	-6077	20999	1059		0.808	-36251	20994	35.31		0.808	-38465	20990	448.1
0.808	-63475	5978	1.086		1.826	-42237	20995	59.7		1.826	-58761	20994	61.98		1.826	-27216	20984	448.1		0.808	-6623	21000	998		0.808	-33560	20995	32.47		0.808	-39875	20991	351
0.809	-59470	5979	5.116		1.827	-42594	20996	107.7		1.827	-58513	20995	53.18		1.827	-27225	20985	479.1		0.809	-7123	21001	836.7		0.809	-30588	20996	38.28		0.809	-40699	20992	205.6
0.81	-55664	5980	22		1.827	-42891	20997	140.8		1.827	-58301	20996	44.6		1.827	-27127	20986	562.2		0.81	-7513	21002	680.9		0.81	-27548	20997	49.71		0.81	-40970	20993	119.6
0.811	-52127	5981	87.99		1.828	-43084	20998	127.5		1.828	-58211	20997	37.12		1.828	-26978	20987	693.6		0.811	-7829	21003	621.3		0.811	-24637	20998	63.35		0.811	-40746	20994	88.46
0.812	-48959	5982	136.5		1.829	-43183	20999	85.22		1.829	-58265	20998	31.39		1.829	-26917	20988	896.8		0.812	-8158	21004	740.8		0.812	-22015	20999	77.73		0.812	-40114	20995	60.41
0.813	-46207	5983	77.61		1.83	-43201	21000	53.43		1.83	-58405	20999	27.4		1.83	-26941	20989	1175		0.813	-8557	21005	1167		0.813	-19789	21000	103.4		0.813	-39222	20996	30.99
0.813	-43836	5984	12.89		1.831	-43194	21001	49.71		1.831	-58609	21000	24.93		1.831	-27036	20990	1330		0.813	-8983	21006	1945		0.813	-17981	21001	140.8		0.813	-38205	20997	16.9
0.814	-41854	5985	1.939		1.832	-43222	21002	78.18		1.832	-58797	21001	24.08		1.832	-27084	20991	1134		0.814	-9374	21007	2738		0.814	-16500	21002	151.7		0.814	-37105	20998	13.28
0.815	-40227	5986	0.6833		1.832	-43270	21003	137.5		1.832	-58838	21002	25.49		1.832	-27039	20992	696.3		0.815	-9670	21008	2916		0.815	-15281	21003	119.3		0.815	-35894	20999	15.47
0.816	-38950	5987	0.4653		1.833	-43239	21004	201.1		1.833	-58738	21003	30.23		1.833	-26895	20993	339.5		0.816	-9906	21009	2352		0.816	-14307	21004	86.55		0.816	-34580	21000	33.1
0.817	-37954	5988	0.3138		1.834	-43108	21005	232		1.834	-58597	21004	39.02		1.834	-26739	20994	180.9		0.817	-10187	21010	1617		0.817	-13509	21005	87.12		0.817	-33310	21001	94.26
0.817	-37219	5989	0.2148		1.835	-43000	21006	233.2		1.835	-58478	21005	51.07		1.835	-26693	20995	144.5		0.817	-10573	21011	1069		0.817	-12770	21006	115.2		0.817	-32216	21002	183.5
0.818	-36728	5990	0.2019		1.836	-43010	21007	228.9		1.836	-58416	21006	63.29		1.836	-26746	20996	159.8		0.818	-11027	21012	692.6		0.818	-12043	21007	151.3		0.818	-31378	21003	247
0.819	-36406	5991	0.2169		1.837	-43064	21008	206.8		1.837	-58395	21007	71.38		1.837	-26839	20997	198.9		0.819	-11486	21013	528.4		0.819	-11407	21008	173.3		0.819	-30772	21004	320
0.82	-36152	5992	0.1761		1.837	-43087	21009	155.2		1.837	-58424	21008	72.52		1.837	-26872	20998	252.4		0.82	-11903	21014	573		0.82	-11014	21009	175.1		0.82	-30424	21005	431.2
0.821	-35942	5993	0.1147		1.838	-43066	21010	102.9		1.838	-58486	21009	67.66		1.838	-26834	20999	308.2		0.821	-12239	21015	717		0.821	-10942	21010	172.9		0.821	-30406	21006	476.2
0.822	-35815	5994	0.09689		1.839	-43108	21011	68.53		1.839	-58568	21010	60.96		1.839	-26772	21000	372.8		0.822	-12495	21016	857		0.822	-11082	21011	175.4		0.822	-30732	21007	383.5
0.822	-35797	5995	0.1091		1.84	-43261	21012	44.33		1.84	-58685	21011	56.52		1.84	-26728	21001	449.5		0.822	-12755	21017	920.1		0.822	-11188	21012	175		0.822	-31332	21008	226.1
0.823	-35843	5996	0.1313		1.841	-43495	21013	26.98		1.841	-58798	21012	55.71		1.841	-26714	21002	494.6		0.823	-13122	21018	903.6		0.823	-11128	21013	174		0.823	-32086	21009	103
0.824	-35872	5997	0.1622		1.842	-43751	21014	19.85		1.842	-58894	21013	57.73		1.842	-26730	21003	493.4		0.824	-13583	21019	903.4		0.824	-11037	21014	190.7		0.824	-32879	21010	41.72
0.825	-35870	5998	0.2001		1.842	-43925	21015	22.96		1.842	-58985	21014	61.05		1.842	-26776	21004	483.3		0.825	-14082	21020	1001		0.825	-11075	21015	230.3		0.825	-33543	21011	22.55
0.826	-35826	5999	0.2601		1.843	-43997	21016	35.16		1.843	-59104	21015	64.06		1.843	-26887	21005	488		0.826	-14577	21021	1166		0.826	-11305	21016	253.1		0.826	-33929	21012	28.68
0.827	-35789	6000	0.5149		1.844	-43996	21017	56.03		1.844	-59198	21016	65.48		1.844	-27041	21006	533.1		0.827	-15056	21022	1323		0.827	-11553	21017	218.9		0.827	-33875	21013	64.78
0.827	-35768	6001	1.619		1.845	-43950	21018	80.94		1.845	-59237	21017	64.58		1.845	-27158	21007	595.1		0.827	-15426	21023	1392		0.827	-11683	21018	155.6		0.827	-33203	21014	144.7
0.828	-35727	6002	4.394		1.846	-43826	21019	98.42		1.846	-59145	21018	61.22		1.846	-27162	21008	595.2		0.828	-15595	21024	1303		0.828	-11629	21019	110.3		0.828	-31782	21015	242.8
0.829	-35702	6003	5.6		1.847	-43608	21020	99		1.847	-58962	21019	55.81		1.847	-26994	21009	571.7		0.829	-15679	21025	1111		0.829	-11464	21020	89.53		0.829	-29704	21016	315.3
0.83	-35720	6004	2.844		1.847	-43369	21021	85.19		1.847	-58814	21020	49.09		1.847	-26773	21010	585.2		0.83	-15854	21026	939		0.83	-11366	21021	81.2		0.83	-27170	21017	370.9
0.831	-35798	6005	0.5347		1.848	-43209	21022	67.19		1.848	-58784	21021	41.93		1.848	-26604	21011	558.9		0.831	-16209	21027	853.7		0.831	-11452	21022	79.95		0.831	-24360	21018	434.3
0.832	-35921	6006	0.286		1.849	-43179	21023	54.21		1.849	-58911	21022	35.21		1.849	-26579	21012	509.5		0.832	-16646	21028	844.5		0.832	-11729	21023	85.4		0.832	-21312	21019	454.9
0.832	-36085	6007	0.2631		1.85	-43299	21024	52.23		1.85	-59068	21023	29.65		1.85	-26659	21013	587.6		0.832	-17067	21029	857.3		0.832	-12074	21024	93.41		0.832	-18107	21020	349.1
0.833	-36310	6008	0.2337		1.851	-43491	21025	62.32		1.851	-59163	21024	25.58		1.851	-26776	21014	767.5		0.833	-17442	21030	856.5		0.833	-12368	21025	93.87		0.833	-14890	21021	178.2
0.834	-36539	6009	0.1942		1.852	-43677	21026	78.34		1.852	-59163	21025	22.96		1.852	-26896	21015	832.9		0.834	-17778	21031	863.3		0.834	-12550	21026	81.82		0.834	-11906	21022	75.74
0.835	-36715	6010	0.1835		1.852	-43817	21027	89.55		1.852	-59162	21026	21.54		1.852	-26957	21016	710.7		0.835	-18110	21032	916.5		0.835	-12618	21027	66.49		0.835	-9237	21023	56.76
0.836	-36834	6011	0.2192		1.853	-43917	21028	85.43		1.853	-59221	21027	21		1.853	-26978	21017	533.5		0.836	-18435	21033	1027		0.836	-12704	21028	61.38		0.836	-6823	21024	93.37
0.837	-36875	6012	0.279		1.854	-43937	21029	66.74		1.854	-59278	21028	21.2		1.854	-26914	21018	407.4		0.837	-18755	21034	1175		0.837	-12889	21029	68.06		0.837	-4673	21025	186.8
0.837	-36830	6013	0.2885		1.855	-43866	21030	50.59		1.855	-59180	21029	22.26		1.855	-26814	21019	354.2		0.837	-18987	21035	1319		0.837	-13153	21030	79.13		0.837	-2831	21026	308.6
0.838	-36719	6014	0.2164		1.856	-43736	21031	50.87		1.856	-58924	21030	24.31		1.856	-26699	21020	349.5		0.838	-19192	21036	1396		0.838	-13395	21031	89.86		0.838	-1356	21027	402.1
0.839	-36618	6015	0.1396		1.857	-43651	21032	68.88		1.857	-58674	21031	27.47		1.857	-26671	21021	370.7		0.839	-19440	21037	1367		0.839	-13534	21032	96.64		0.839	-185	21028	406.8
0.84	-36615	6016	0.1264		1.857	-43617	21033	105		1.857	-58615	21032	32.34		1.857	-26778	21022	500		0.84	-19799	21038	1285		0.84	-13633	21033	95.65		0.84	715	21029	302.2
0.841	-36700	6017	0.2009		1.858	-43644	21034	171		1.858	-58806	21033	40.16		1.858	-26931	21023	850.3		0.841	-20214	21039	1231		0.841	-13721	21034	91.54		0.841	1357	21030	170.9
0.842	-36844	6018	0.3876		1.859	-43755	21035	279.3		1.859	-59120	21034	52.05		1.859	-26999	21024	1192		0.842	-20561	21040	1208		0.842	-13926	21035	91.47		0.842	1789	21031	102.2
0.842	-36995	6019	0.5848		1.86	-43834	21036	387.7		1.86	-59377	21035	67.05		1.86	-26915	21025	1126		0.842	-20812	21041	1168		0.842	-14184	21036	91.55		0.842	2037	21032	102.1
0.843	-37110	6020	0.5767		1.861	-43832	21037	408.2		1.861	-59488	21036	80.89		1.861	-26748	21026	742		0.843	-20976	21042	1091		0.843	-14409	21037	84.45		0.843	2176	21033	159.8
0.844	-37154	6021	0.3718		1.862	-43756	21038	324.5		1.862	-59480	21037	87.92		1.862	-26614	21027	414.7		0.844	-21136	21043	1029		0.844	-14490	21038	72.67		0.844	2309	21034	253.9
0.845	-37122	6022	0.1858		1.862	-43728	21039	212.2		1.862	-59426	21038	85.05		1.862	-26586	21028	271.8		0.845	-21347	21044	1029		0.845	-14444	21039	65.99		0.845	2464	21035	279
0.846	-37104	6023	0.1063		1.863	-43869	21040	131.4		1.863	-59415	21039	73.76		1.863	-26652	21029	238		0.846	-21647	21045	1051		0.846	-14334	21040	72.15		0.846	2601	21036	199.9
0.847	-37159	6024	0.09638		1.864	-44093	21041	89.55		1.864	-59434	21040	58.68		1.864	-26754	21030	247.5		0.847	-21977	21046	1019		0.847	-14168	21041	95.8		0.847	2721	21037	125.9
0.848	-37265	6025	0.133		1.865	-44247	21042	76.95		1.865	-59412	21041	44.65		1.865	-26850	21031	307.8		0.848	-22207	21047	923.1		0.848	-14078	21042	142		0.848	2821	21038	89.61
0.848	-37369	6026	0.225		1.866	-44235	21043	87.83		1.866	-59331	21042	34.47		1.866	-26915	21032	450.8		0.848	-22289	21048	799.4		0.848	-14102	21043	200		0.848	2897	21039	69.2
0.849	-37399	6027	11.6		1.867	-44086	21044	119.9		1.867	-59244	21043	28.84		1.867	-26949	21033	732.3		0.849	-22346	21049	687.3		0.849	-14327	21044	224.7		0.849	2914	21040	73.37
0.85	-37346	6028	41.12		1.867	-43980	21045	162.8		1.867	-59215	21044	27.51		1.867	-26928	21034	1245		0.85	-22515	21050	636.4		0.85	-14670	21045	183.8		0.85	2868	21041	90.68
0.851	-37239	6029	48.48		1.868	-44008	21046	192.1		1.868	-59209	21045	30.23		1.868	-26837	21035	1911		0.851	-22810	21051	686.4		0.851	-14987	21046	110.9		0.851	2795	21042	100.4
0.852	-37126	6030	19.74		1.869	-44127	21047	183.5		1.869	-59161	21046	36.87		1.869	-26681	21036	2323		0.852	-23125	21052	828.8		0.852	-15209	21047	57.03		0.852	2686	21043	104.5
0.853	-37058	6031	2.017		1.87	-44205	21048	135.3		1.87	-59067	21047	47.28		1.87	-26555	21037	2225		0.853	-23410	21053	1005		0.853	-15272	21048	34.41		0.853	2581	21044	139.2
0.853	-37007	6032	4.308		1.871	-44176	21049	75.9		1.871	-58999	21048	60.85		1.871	-26562	21038	1817		0.853	-23668	21054	1153		0.853	-15296	21049	30.41		0.853	2491	21045	232.3
0.854	-36907	6033	12.37		1.872	-44116	21050	34.68		1.872	-59024	21049	76.19		1.872	-26689	21039	1316		0.854	-23900	21055	1223		0.854	-15338	21050	35.25		0.854	2429	21046	355.4
0.855	-36648	6034	19.16		1.872	-44137	21051	15.89		1.872	-59102	21050	91.92		1.872	-26797	21040	846.8		0.855	-24140	21056	1167		0.855	-15430	21051	48.61		0.855	2429	21047	429.5
0.856	-36222	6035	14.53		1.873	-44205	21052	9.575		1.873	-59160	21051	107.5		1.873	-26768	21041	546		0.856	-24398	21057	1010		0.856	-15552	21052	78.5		0.856	2467	21048	430.3
0.857	-35772	6036	6.599		1.874	-44239	21053	8.207		1.874	-59167	21052	122.5		1.874	-26622	21042	398.1		0.857	-24685	21058	875.6		0.857	-15691	21053	129.8		0.857	2541	21049	430.4
0.858	-35462	6037	3.006		1.875	-44231	21054	9.424		1.875	-59144	21053	135.2		1.875	-26467	21043	321.2		0.858	-25020	21059	830.2		0.858	-15845	21054	185.7		0.858	2627	21050	429.9
0.858	-35336	6038	1.141		1.876	-44204	21055	14.84		1.876	-59117	21054	142.1		1.876	-26392	21044	292.1		0.858	-25362	21060	842.2		0.858	-15973	21055	219.2		0.858	2700	21051	368.8
0.859	-35318	6039	0.4196		1.877	-44182	21056	33.65		1.877	-59114	21055	139.6		1.877	-26378	21045	289.6		0.859	-25701	21061	919.8		0.859	-16068	21056	221.5		0.859	2692	21052	265.3
0.86	-35300	6040	0.6357		1.878	-44109	21057	94.44		1.878	-59201	21056	126.7		1.878	-26394	21046	300.6		0.86	-25951	21062	1085		0.86	-16148	21057	196.4		0.86	2563	21053	159.9
0.861	-35208	6041	0.8405		1.878	-44058	21058	239.8		1.878	-59309	21057	106		1.878	-26401	21047	373.8		0.861	-26086	21063	1219		0.861	-16242	21058	153.7		0.861	2370	21054	91.8
0.862	-35067	6042	0.6916		1.879	-44121	21059	450.9		1.879	-59403	21058	82.97		1.879	-26427	21048	594.9		0.862	-26146	21064	1187		0.862	-16387	21059	113.5		0.862	2254	21055	91.13
0.863	-34913	6043	0.3914		1.88	-44277	21060	583.4		1.88	-59460	21059	62.59		1.88	-26463	21049	984.7		0.863	-26274	21065	1042		0.863	-16538	21060	95.65		0.863	2240	21056	133.3
0.863	-34804	6044	0.2732		1.881	-44344	21061	520.6		1.881	-59464	21060	47.2		1.881	-26497	21050	1365		0.863	-26512	21066	904.4		0.863	-16660	21061	107.9		0.863	2258	21057	167.1
0.864	-34762	6045	0.4526		1.882	-44246	21062	337.6		1.882	-59414	21061	36.95		1.882	-26508	21051	1449		0.864	-26839	21067	821.5		0.864	-16714	21062	137.7		0.864	2232	21058	166.1
0.865	-34851	6046	1.01		1.883	-44130	21063	175.2		1.883	-59290	21062	31.11		1.883	-26478	21052	1324		0.865	-27236	21068	825		0.865	-16763	21063	151.1		0.865	2157	21059	162.6
0.866	-35086	6047	1.62		1.883	-44139	21064	84.86		1.883	-59198	21063	28.62		1.883	-26439	21053	1438		0.866	-27653	21069	971.1		0.866	-16866	21064	132		0.866	2148	21060	242.8
0.867	-35388	6048	1.675		1.884	-44279	21065	46.22		1.884	-59247	21064	28.49		1.884	-26412	21054	1914		0.867	-28087	21070	1300		0.867	-16895	21065	102.3		0.867	2189	21061	458.9
0.868	-35681	6049	1.321		1.885	-44428	21066	30.55		1.885	-59400	21065	30.24		1.885	-26349	21055	2366		0.868	-28417	21071	1710		0.868	-16822	21066	81.23		0.868	2275	21062	654.5
0.868	-35967	6050	1.101		1.886	-44512	21067	25.89		1.886	-59548	21066	33.85		1.886	-26243	21056	2356		0.868	-28634	21072	1938		0.868	-16685	21067	65.28		0.868	2340	21063	626
0.869	-36313	6051	1.027		1.887	-44547	21068	31.35		1.887	-59578	21067	39.57		1.887	-26149	21057	1990		0.869	-28704	21073	1852		0.869	-16629	21068	50.12		0.869	2386	21064	467.1
0.87	-36788	6052	0.9144		1.888	-44549	21069	46.36		1.888	-59521	21068	48		1.888	-26069	21058	1692		0.87	-28725	21074	1608		0.87	-16655	21069	37.69		0.87	2419	21065	327.2
0.871	-37386	6053	0.8577		1.888	-44543	21070	58.37		1.888	-59474	21069	59.92		1.888	-25965	21059	1410		0.871	-28807	21075	1376		0.871	-16708	21070	30.07		0.871	2382	21066	208.2
0.872	-38095	6054	1.099		1.889	-44528	21071	54.81		1.889	-59418	21070	75.99		1.889	-25768	21060	978.3		0.872	-28988	21076	1170		0.872	-16761	21071	28.43		0.872	2276	21067	148.4
0.873	-38879	6055	1.709		1.89	-44529	21072	42.5		1.89	-59370	21071	96.53		1.89	-25578	21061	611.5		0.873	-29181	21077	981		0.873	-16885	21072	36.41		0.873	2094	21068	149.7
0.873	-39686	6056	2.292		1.891	-44534	21073	31.28		1.891	-59231	21072	120.3		1.891	-25511	21062	457.7		0.873	-29376	21078	853.6		0.873	-17095	21073	63.84		0.873	1917	21069	149.7
0.874	-40522	6057	2.208		1.892	-44442	21074	22.5		1.892	-59077	21073	142.8		1.892	-25580	21063	391.7		0.874	-29637	21079	828.6		0.874	-17327	21074	123.9		0.874	1799	21070	149.7
0.875	-41389	6058	1.482		1.893	-44293	21075	18.05		1.893	-59006	21074	157.2		1.893	-25717	21064	328.2		0.875	-29949	21080	866.7		0.875	-17513	21075	220		0.875	1770	21071	170.2
0.876	-42313	6059	0.8126		1.893	-44163	21076	22.63		1.893	-59054	21075	157.9		1.893	-25796	21065	294.2		0.876	-30302	21081	863.2		0.876	-17645	21076	332.2		0.876	1825	21072	192.9
0.877	-43265	6060	0.5728		1.894	-44125	21077	47.57		1.894	-59212	21076	144.3		1.894	-25821	21066	281		0.877	-30641	21082	780.9		0.877	-17781	21077	415.6		0.877	1890	21073	196.9
0.877	-44211	6061	0.5634		1.895	-44115	21078	114.9		1.895	-59322	21077	122.6		1.895	-25835	21067	300.9		0.877	-30967	21083	729.8		0.877	-17927	21078	426.7		0.877	1950	21074	198.5
0.878	-45115	6062	0.4992		1.896	-44074	21079	240.5		1.896	-59390	21078	99.97		1.896	-25829	21068	408.9		0.878	-31218	21084	846.2		0.878	-18091	21079	363.4		0.878	1968	21075	229.7
0.879	-45993	6063	0.3548		1.897	-44064	21080	394.8		1.897	-59414	21079	80.36		1.897	-25795	21069	630.2		0.879	-31404	21085	1139		0.879	-18234	21080	264		0.879	2009	21076	267.2
0.88	-46878	6064	0.2766		1.898	-44108	21081	488.9		1.898	-59462	21080	65.14		1.898	-25710	21070	977.5		0.88	-31606	21086	1469		0.88	-18383	21081	171		0.88	2099	21077	248.7
0.881	-47812	6065	0.3474		1.898	-44225	21082	459.9		1.898	-59506	21081	55.05		1.898	-25615	21071	1268		0.881	-31788	21087	1669		0.881	-18534	21082	105.3		0.881	2283	21078	174.1
0.882	-48809	6066	0.6253		1.899	-44359	21083	348.7		1.899	-59482	21082	49.85		1.899	-25512	21072	1255		0.882	-31893	21088	1690		0.882	-18675	21083	65.61		0.882	2538	21079	104.2
0.882	-49822	6067	1.069		1.9	-44436	21084	232.9		1.9	-59339	21083	48.29		1.9	-25362	21073	1021		0.882	-31917	21089	1562		0.882	-18774	21084	43.15		0.882	2740	21080	73.05
0.883	-50731	6068	1.246		1.901	-44404	21085	149.3		1.901	-59123	21084	48.52		1.901	-25197	21074	724.1		0.883	-31877	21090	1344		0.883	-18857	21085	31.5		0.883	2794	21081	64.26
0.884	-51447	6069	0.8724		1.902	-44255	21086	101.3		1.902	-58939	21085	48.74		1.902	-25035	21075	439.8		0.884	-31841	21091	1117		0.884	-18965	21086	28.12		0.884	2664	21082	53.98
0.885	-51932	6070	0.3773		1.903	-44091	21087	81.87		1.903	-58789	21086	47.87		1.903	-24946	21076	254.3		0.885	-31856	21092	911.2		0.885	-19119	21087	33.72		0.885	2478	21083	45.28
0.886	-52308	6071	0.1461		1.903	-44013	21088	87		1.903	-58670	21087	45.99		1.903	-24869	21077	179.5		0.886	-32024	21093	712.4		0.886	-19266	21088	52.19		0.886	2298	21084	73.28
0.887	-52718	6072	0.09878		1.904	-44081	21089	118.5		1.904	-58609	21088	43.82		1.904	-24806	21078	176.4		0.887	-32313	21094	542.4		0.887	-19412	21089	84.84		0.887	2173	21085	175.1
0.887	-53253	6073	0.1211		1.905	-44221	21090	161		1.905	-58692	21089	41.85		1.905	-24782	21079	260.6		0.887	-32654	21095	430.7		0.887	-19568	21090	120.4		0.887	2140	21086	270
0.888	-53867	6074	0.2432		1.906	-44335	21091	169.2		1.906	-58877	21090	40.09		1.906	-24792	21080	509.7		0.888	-32994	21096	375.9		0.888	-19760	21091	141.1		0.888	2222	21087	247.5
0.889	-54420	6075	0.6057		1.907	-44382	21092	126.1		1.907	-59062	21091	38.42		1.907	-24839	21081	898.7		0.889	-33260	21097	382.8		0.889	-20008	21092	142.7		0.889	2396	21088	203.7
0.89	-54837	6076	1.036		1.908	-44381	21093	75.63		1.908	-59221	21092	36.62		1.908	-24816	21082	1212		0.89	-33463	21098	478.1		0.89	-20324	21093	133.9		0.89	2608	21089	281
0.891	-55103	6077	0.9979		1.908	-44390	21094	59.82		1.908	-59371	21093	34.26		1.908	-24727	21083	1254		0.891	-33601	21099	672.5		0.891	-20711	21094	118.3		0.891	2844	21090	426.7
0.892	-55282	6078	2.693		1.909	-44378	21095	85.21		1.909	-59440	21094	31.18		1.909	-24601	21084	1088		0.892	-33729	21100	951.1		0.892	-21108	21095	95.95		0.892	3026	21091	550
0.892	-55407	6079	4.68		1.91	-44332	21096	138.6		1.91	-59385	21095	27.89		1.91	-24484	21085	924.4		0.892	-33837	21101	1267		0.892	-21450	21096	71.99		0.892	3095	21092	588.2
0.893	-55562	6080	2.587		1.911	-44259	21097	186		1.911	-59248	21096	25.45		1.911	-24388	21086	834.3		0.893	-33940	21102	1509		0.893	-21716	21097	52.51		0.893	3034	21093	442
0.894	-55771	6081	0.2188		1.912	-44161	21098	190.7		1.912	-59126	21097	25.08		1.912	-24268	21087	810.1		0.894	-34097	21103	1581		0.894	-21970	21098	39.18		0.894	2882	21094	213.8
0.895	-56039	6082	0.04349		1.913	-44108	21099	153.8		1.913	-59054	21098	27.53		1.913	-24150	21088	806.9		0.895	-34335	21104	1511		0.895	-22261	21099	31.14		0.895	2763	21095	96.78
0.896	-56339	6083	0.1224		1.913	-44117	21100	112.9		1.913	-59003	21099	32.28		1.913	-24003	21089	727.7		0.896	-34616	21105	1392		0.896	-22588	21100	27.53		0.896	2766	21096	79.61
0.897	-56593	6084	0.5684		1.914	-44184	21101	104.3		1.914	-58987	21100	37.44		1.914	-23820	21090	599.2		0.897	-34921	21106	1287		0.897	-22901	21101	28.22		0.897	2852	21097	92.62
0.897	-56754	6085	2.966		1.915	-44266	21102	139.3		1.915	-58982	21101	41.12		1.915	-23595	21091	509.1		0.897	-35213	21107	1225		0.897	-23199	21102	34.11		0.897	2853	21098	113.9
0.898	-56741	6086	36.79		1.916	-44323	21103	192.7		1.916	-59011	21102	42.56		1.916	-23355	21092	463.4		0.898	-35437	21108	1192		0.898	-23489	21103	46.83		0.898	2723	21099	129.7
0.899	-56588	6087	80.85		1.917	-44373	21104	213.6		1.917	-59071	21103	42.22		1.917	-23213	21093	436.2		0.899	-35522	21109	1169		0.899	-23792	21104	66.39		0.899	2558	21100	152.8
0.9	-56457	6088	61.38		1.918	-44399	21105	175.3		1.918	-59134	21104	41.31		1.918	-23178	21094	400.6		0.9	-35486	21110	1160		0.9	-24052	21105	89.2		0.9	2484	21101	204.9
0.901	-56453	6089	15.46		1.918	-44420	21106	108.8		1.918	-59169	21105	41.11		1.918	-23216	21095	347.8		0.901	-35469	21111	1115		0.901	-24281	21106	107		0.901	2487	21102	288.9
0.902	-56568	6090	0.9203		1.919	-44437	21107	59.65		1.919	-59166	21106	42.82		1.919	-23215	21096	319.4		0.902	-35594	21112	997.7		0.902	-24530	21107	107.5		0.902	2489	21103	367.8
0.902	-56639	6091	0.4918		1.92	-44421	21108	37.89		1.92	-59220	21107	47.48		1.92	-23119	21097	356.5		0.902	-35876	21113	927.8		0.902	-24852	21108	86.59		0.902	2427	21104	353.2
0.903	-56582	6092	0.3583		1.921	-44365	21109	36.09		1.921	-59364	21108	54.68		1.921	-22991	21098	430.1		0.903	-36174	21114	1024		0.903	-25250	21109	57.35		0.903	2286	21105	356.4
0.904	-56459	6093	0.4303		1.922	-44300	21110	53.89		1.922	-59539	21109	62.09		1.922	-22809	21099	492.4		0.904	-36376	21115	1224		0.904	-25729	21110	35.3		0.904	2133	21106	731.6
0.905	-56364	6094	0.8781		1.923	-44312	21111	89.98		1.923	-59631	21110	66.55		1.923	-22653	21100	597		0.905	-36512	21116	1365		0.905	-26217	21111	24.28		0.905	1957	21107	1303
0.906	-56342	6095	1.294		1.923	-44429	21112	127.7		1.923	-59595	21111	65.95		1.923	-22563	21101	768		0.906	-36669	21117	1362		0.906	-26626	21112	20.93		0.906	1789	21108	1329
0.907	-56320	6096	1.129		1.924	-44618	21113	144.5		1.924	-59490	21112	60.73		1.924	-22526	21102	818.8		0.907	-36846	21118	1268		0.907	-26953	21113	22.43		0.907	1634	21109	772.1
0.908	-56205	6097	0.6996		1.925	-44787	21114	137.6		1.925	-59433	21113	53.27		1.925	-22486	21103	652		0.908	-36986	21119	1197		0.908	-27242	21114	29.06		0.908	1490	21110	278.1
0.908	-56047	6098	0.49		1.926	-44845	21115	127.4		1.926	-59485	21114	46.42		1.926	-22348	21104	439.7		0.908	-37078	21120	1196		0.908	-27598	21115	43.55		0.908	1313	21111	82.62
0.909	-55938	6099	0.4791		1.927	-44806	21116	136.9		1.927	-59615	21115	42.63		1.927	-22188	21105	298.8		0.909	-37245	21121	1216		0.909	-27960	21116	68.3		0.909	1061	21112	34.81
0.91	-55938	6100	0.582		1.928	-44753	21117	162.6		1.928	-59748	21116	43.25		1.928	-22000	21106	240.6		0.91	-37482	21122	1209		0.91	-28335	21117	100.5		0.91	733	21113	24.09
0.911	-56013	6101	0.7402		1.928	-44725	21118	170.8		1.928	-59794	21117	48.73		1.928	-21780	21107	309.5		0.911	-37706	21123	1186		0.911	-28644	21118	130.2		0.911	374	21114	19.31
0.912	-56048	6102	0.7818		1.929	-44735	21119	140.3		1.929	-59752	21118	59.71		1.929	-21560	21108	464.7		0.912	-37823	21124	1174		0.912	-28876	21119	145.2		0.912	46	21115	22.21
0.913	-56012	6103	0.6103		1.93	-44726	21120	91.42		1.93	-59676	21119	77.88		1.93	-21389	21109	592.4		0.913	-37842	21125	1184		0.913	-29091	21120	141.8		0.913	-201	21116	48.67
0.913	-55889	6104	0.4404		1.931	-44686	21121	56.98		1.931	-59603	21120	105.3		1.931	-21358	21110	715.8		0.913	-37899	21126	1182		0.913	-29308	21121	130.3		0.913	-436	21117	121.1
0.914	-55771	6105	2.91		1.932	-44626	21122	45.43		1.932	-59491	21121	140.8		1.932	-21381	21111	884		0.914	-38016	21127	1135		0.914	-29510	21122	119.4		0.914	-765	21118	219.5
0.915	-55692	6106	17.38		1.933	-44565	21123	47.03		1.933	-59303	21122	176.3		1.933	-21410	21112	999.7		0.915	-38172	21128	1088		0.915	-29720	21123	100.9		0.915	-1213	21119	344.4
0.916	-55632	6107	30.31		1.933	-44475	21124	54.11		1.933	-59079	21123	198.8		1.933	-21390	21113	1015		0.916	-38311	21129	1039		0.916	-29955	21124	70.6		0.916	-1755	21120	515.8
0.917	-55574	6108	19.39		1.934	-44329	21125	63.49		1.934	-58960	21124	199.3		1.934	-21318	21114	985.5		0.917	-38430	21130	948.4		0.917	-30171	21125	43.3		0.917	-2246	21121	601.2
0.918	-55485	6109	4.005		1.935	-44188	21126	69.47		1.935	-58923	21125	179.1		1.935	-21236	21115	853		0.918	-38617	21131	852		0.918	-30290	21126	29.03		0.918	-2652	21122	523.6
0.918	-55371	6110	0.36		1.936	-44147	21127	64.41		1.936	-58912	21126	147.7		1.936	-21130	21116	574.2		0.918	-38855	21132	823.2		0.918	-30317	21127	24.02		0.918	-3005	21123	392.2
0.919	-55241	6111	0.2487		1.937	-44230	21128	49.53		1.937	-58909	21127	114.4		1.937	-21010	21117	310.8		0.919	-39119	21133	877.2		0.919	-30391	21128	23.85		0.919	-3415	21124	271.3
0.92	-55069	6112	0.3748		1.938	-44350	21129	33.59		1.938	-58933	21128	85.31		1.938	-20865	21118	191.1		0.92	-39282	21134	957.2		0.92	-30591	21129	27.69		0.92	-3917	21125	191
0.921	-54854	6113	0.6506		1.938	-44477	21130	22.18		1.938	-59062	21129	63.41		1.938	-20709	21119	171.9		0.921	-39371	21135	1014		0.921	-30901	21130	35.5		0.921	-4427	21126	161
0.922	-54642	6114	1.102		1.939	-44584	21131	17.71		1.939	-59250	21130	49.09		1.939	-20595	21120	208.5		0.922	-39432	21136	1071		0.922	-31172	21131	46.57		0.922	-4935	21127	147.1
0.923	-54556	6115	1.542		1.94	-44688	21132	21.81		1.94	-59485	21131	40.89		1.94	-20513	21121	300.2		0.923	-39497	21137	1163		0.923	-31362	21132	58.99		0.923	-5406	21128	132
0.923	-54610	6116	2.253		1.941	-44766	21133	34.67		1.941	-59687	21132	37.17		1.941	-20406	21122	392.7		0.923	-39556	21138	1286		0.923	-31509	21133	68.8		0.923	-5927	21129	115.9
0.924	-54698	6117	8.221		1.942	-44793	21134	53.51		1.942	-59807	21133	37.03		1.942	-20224	21123	415.7		0.924	-39600	21139	1420		0.924	-31684	21134	72.52		0.924	-6455	21130	116.8
0.925	-54781	6118	19.06		1.942	-44750	21135	70.33		1.942	-59821	21134	39.92		1.942	-19991	21124	372.4		0.925	-39728	21140	1546		0.925	-31850	21135	70.82		0.925	-6997	21131	143.8
0.926	-54833	6119	20.61		1.943	-44622	21136	75.56		1.943	-59724	21135	45.56		1.943	-19809	21125	309		0.926	-39876	21141	1613		0.926	-32016	21136	65.75		0.926	-7539	21132	168.3
0.927	-54833	6120	10.76		1.944	-44439	21137	68.5		1.944	-59583	21136	53.9		1.944	-19695	21126	261.9		0.927	-39970	21142	1521		0.927	-32168	21137	57.65		0.927	-8086	21133	181.5
0.928	-54727	6121	2.917		1.945	-44288	21138	55.81		1.945	-59507	21137	64.06		1.945	-19633	21127	227.7		0.928	-39989	21143	1271		0.928	-32305	21138	48.68		0.928	-8660	21134	216.9
0.928	-54525	6122	0.7746		1.946	-44258	21139	40.52		1.946	-59563	21138	73.65		1.946	-19552	21128	197.9		0.928	-40024	21144	1066		0.928	-32365	21139	43.15		0.928	-9124	21135	265
0.929	-54358	6123	0.36		1.947	-44336	21140	25.13		1.947	-59665	21139	80.21		1.947	-19444	21129	209.9		0.929	-40115	21145	1050		0.929	-32404	21140	42.93		0.929	-9479	21136	281
0.93	-54256	6124	0.2322		1.947	-44378	21141	14.54		1.947	-59743	21140	82.58		1.947	-19316	21130	298.4		0.93	-40187	21146	1104		0.93	-32477	21141	47.42		0.93	-9729	21137	271.3
0.931	-54230	6125	0.3492		1.948	-44304	21142	10.18		1.948	-59694	21141	80.7		1.948	-19195	21131	459.2		0.931	-40208	21147	1071		0.931	-32613	21142	56.66		0.931	-10044	21138	281.3
0.932	-54184	6126	1.037		1.949	-44169	21143	10.12		1.949	-59533	21142	75.6		1.949	-19095	21132	651.6		0.932	-40195	21148	1003		0.932	-32754	21143	71		0.932	-10496	21139	356
0.933	-54083	6127	2.665		1.95	-44119	21144	12.54		1.95	-59308	21143	69.09		1.95	-19011	21133	778.5		0.933	-40207	21149	990.7		0.933	-32804	21144	87.93		0.933	-11030	21140	456.8
0.933	-53966	6128	4.288		1.951	-44215	21145	17.29		1.951	-59147	21144	62.81		1.951	-18959	21134	746.7		0.933	-40239	21150	1026		0.933	-32761	21145	99.62		0.933	-11541	21141	435.4
0.934	-53839	6129	4.226		1.952	-44355	21146	26.79		1.952	-59146	21145	57.87		1.952	-18926	21135	590.4		0.934	-40245	21151	1091		0.934	-32679	21146	98.61		0.934	-11987	21142	274.8
0.935	-53748	6130	2.671		1.952	-44456	21147	44.53		1.952	-59261	21146	55.32		1.952	-18908	21136	431.8		0.935	-40167	21152	1174		0.935	-32646	21147	86.38		0.935	-12438	21143	126.9
0.936	-53643	6131	1.211		1.953	-44486	21148	67.2		1.953	-59431	21147	56.4		1.953	-18856	21137	345.2		0.936	-40015	21153	1241		0.936	-32648	21148	70.36		0.936	-12829	21144	58.75
0.937	-53556	6132	0.5263		1.954	-44489	21149	83.03		1.954	-59557	21148	62.27		1.954	-18730	21138	373.1		0.937	-39902	21154	1235		0.937	-32625	21149	56.57		0.937	-13136	21145	39.87
0.938	-53470	6133	0.3853		1.955	-44467	21150	84.69		1.955	-59623	21149	73.46		1.955	-18529	21139	553.7		0.938	-39857	21155	1137		0.938	-32583	21150	48.77		0.938	-13371	21146	48.56
0.938	-53405	6134	0.541		1.956	-44405	21151	74.73		1.956	-59590	21150	89.51		1.956	-18344	21140	777.6		0.938	-39914	21156	988.6		0.938	-32603	21151	50.88		0.938	-13607	21147	65.45
0.939	-53390	6135	1.007		1.957	-44371	21152	58.66		1.957	-59488	21151	108.8		1.957	-18233	21141	834.6		0.939	-39994	21157	841.6		0.939	-32768	21152	66.56		0.939	-13839	21148	73.84
0.94	-53478	6136	3.386		1.957	-44364	21153	41.57		1.957	-59338	21152	128.8		1.957	-18223	21142	718.8		0.94	-40057	21158	741.5		0.94	-33079	21153	94.13		0.94	-14066	21149	111.4
0.941	-53635	6137	9.61		1.958	-44372	21154	28.23		1.958	-59159	21153	146.6		1.958	-18276	21143	568		0.941	-40074	21159	716.1		0.941	-33362	21154	118.1		0.941	-14317	21150	210
0.942	-53778	6138	15.33		1.959	-44413	21155	20.79		1.959	-58996	21154	158.5		1.959	-18343	21144	442.4		0.942	-40042	21160	751.5		0.942	-33521	21155	116.1		0.942	-14548	21151	274.9
0.942	-53834	6139	14.91		1.96	-44517	21156	18.87		1.96	-58958	21155	159.3		1.96	-18388	21145	367.2		0.942	-39987	21161	808.9		0.942	-33483	21156	88.63		0.942	-14766	21152	229.1
0.943	-53778	6140	10.5		1.961	-44652	21157	22.47		1.961	-59048	21156	146.7		1.961	-18364	21146	339.6		0.943	-39921	21162	864.2		0.943	-33336	21157	60.84		0.943	-14965	21153	144
0.944	-53696	6141	5.979		1.962	-44721	21158	32.32		1.962	-59188	21157	124.3		1.962	-18320	21147	321.7		0.944	-39882	21163	928.6		0.944	-33158	21158	49.14		0.944	-15225	21154	110.4
0.945	-53622	6142	2.915		1.962	-44667	21159	47.25		1.962	-59286	21158	99.58		1.962	-18268	21148	292.9		0.945	-39858	21164	1012		0.945	-32948	21159	49.62		0.945	-15554	21155	158
0.946	-53579	6143	1.585		1.963	-44514	21160	63.24		1.963	-59350	21159	78.14		1.963	-18244	21149	273.6		0.946	-39791	21165	1068		0.946	-32771	21160	53.79		0.946	-15944	21156	220.6
0.947	-53472	6144	1.11		1.964	-44360	21161	74.58		1.964	-59410	21160	61.49		1.964	-18241	21150	300.4		0.947	-39675	21166	1054		0.947	-32664	21161	58.11		0.947	-16257	21157	213.6
0.947	-53264	6145	0.8674		1.965	-44301	21162	74.95		1.965	-59445	21161	48.65		1.965	-18245	21151	378.1		0.947	-39565	21167	1031		0.947	-32678	21162	63.25		0.947	-16355	21158	149
0.948	-53085	6146	0.684		1.966	-44367	21163	63.13		1.966	-59506	21162	38.78		1.966	-18224	21152	488.1		0.948	-39508	21168	1063		0.948	-32782	21163	70.29		0.948	-16268	21159	75
0.949	-53021	6147	0.5259		1.967	-44494	21164	45.51		1.967	-59596	21163	31.63		1.967	-18149	21153	631.8		0.949	-39501	21169	1131		0.949	-32841	21164	79.76		0.949	-16119	21160	28.89
0.95	-53075	6148	0.3792		1.967	-44565	21165	30.02		1.967	-59691	21164	26.97		1.967	-18053	21154	805.3		0.95	-39540	21170	1221		0.95	-32868	21165	90.44		0.95	-16024	21161	16.51
0.951	-53123	6149	0.2541		1.968	-44547	21166	20.67		1.968	-59687	21165	24.27		1.968	-17946	21155	912		0.951	-39598	21171	1347		0.951	-32811	21166	95.83		0.951	-16011	21162	20.86
0.952	-53091	6150	0.1727		1.969	-44454	21167	17.54		1.969	-59537	21166	22.86		1.969	-17912	21156	844.8		0.952	-39612	21172	1503		0.952	-32712	21167	88.89		0.952	-16063	21163	36.27
0.952	-52986	6151	0.1416		1.97	-44383	21168	19.37		1.97	-59328	21167	22.3		1.97	-17922	21157	650.2		0.952	-39615	21173	1647		0.952	-32585	21168	71.29		0.952	-16114	21164	64.14
0.953	-52821	6152	0.1701		1.971	-44353	21169	25.11		1.971	-59243	21168	22.51		1.971	-17974	21158	459.2		0.953	-39690	21174	1677		0.953	-32471	21169	51.04		0.953	-16181	21165	100.4
0.954	-52631	6153	0.2927		1.972	-44355	21170	33.13		1.972	-59356	21169	23.55		1.972	-18035	21159	356		0.954	-39825	21175	1525		0.954	-32429	21170	33.98		0.954	-16315	21166	124.2
0.955	-52447	6154	0.4804		1.972	-44373	21171	41.01		1.972	-59570	21170	25.31		1.972	-18160	21160	339.5		0.955	-39960	21176	1259		0.955	-32435	21171	22.14		0.955	-16569	21167	120.1
0.956	-52321	6155	0.5843		1.973	-44338	21172	50.49		1.973	-59723	21171	27.61		1.973	-18322	21161	353.5		0.956	-40002	21177	1006		0.956	-32521	21172	15.62		0.956	-16823	21168	109.9
0.957	-52267	6156	0.5659		1.974	-44253	21173	71.54		1.974	-59729	21172	30.3		1.974	-18397	21162	378.8		0.957	-39920	21178	817.2		0.957	-32640	21173	13.37		0.957	-16912	21169	137.6
0.957	-52315	6157	0.6443		1.975	-44171	21174	111.2		1.975	-59562	21173	33.41		1.975	-18389	21163	422.7		0.957	-39749	21179	694		0.957	-32743	21174	13.67		0.957	-16822	21170	209.3
0.958	-52402	6158	1.27		1.976	-44126	21175	147.5		1.976	-59270	21174	36.89		1.976	-18335	21164	491.7		0.958	-39572	21180	656.8		0.958	-32803	21175	14.59		0.958	-16719	21171	294.4
0.959	-52434	6159	3.547		1.977	-44132	21176	143		1.977	-58988	21175	40.39		1.977	-18381	21165	660.7		0.959	-39479	21181	740.3		0.959	-32817	21176	14.91		0.959	-16764	21172	368.5
0.96	-52385	6160	9.083		1.977	-44169	21177	101.1		1.977	-58868	21176	43.55		1.977	-18509	21166	876.2		0.96	-39417	21182	951.2		0.96	-32778	21177	15.12		0.96	-16882	21173	381.3
0.961	-52327	6161	17.35		1.978	-44208	21178	59.88		1.978	-58965	21177	46.32		1.978	-18675	21167	860.3		0.961	-39348	21183	1247		0.961	-32732	21178	17.21		0.961	-16945	21174	294.4
0.962	-52332	6162	23.31		1.979	-44276	21179	38.36		1.979	-59127	21178	48.58		1.979	-18752	21168	575.4		0.962	-39266	21184	1522		0.962	-32724	21179	23.15		0.962	-16896	21175	165.6
0.962	-52362	6163	22.06		1.98	-44333	21180	30.61		1.98	-59216	21179	49.75		1.98	-18721	21169	296.5		0.962	-39208	21185	1692		0.962	-32737	21180	33.79		0.962	-16796	21176	83.28
0.963	-52307	6164	15.27		1.981	-44394	21181	27.79		1.981	-59225	21180	49.14		1.981	-18674	21170	162.6		0.963	-39206	21186	1826		0.963	-32681	21181	52.23		0.963	-16673	21177	66.91
0.964	-52177	6165	8.413		1.982	-44459	21182	26.69		1.982	-59303	21181	46.88		1.982	-18688	21171	121.4		0.964	-39191	21187	2004		0.964	-32533	21182	91.55		0.964	-16533	21178	74.49
0.965	-52018	6166	4.416		1.982	-44514	21183	27.93		1.982	-59491	21182	44.07		1.982	-18752	21172	110.8		0.965	-39155	21188	2124		0.965	-32406	21183	171.2		0.965	-16430	21179	65.24
0.966	-51931	6167	2.851		1.983	-44569	21184	30.65		1.983	-59718	21183	42.02		1.983	-18801	21173	111.3		0.966	-39058	21189	2014		0.966	-32318	21184	286.2		0.966	-16366	21180	53.06
0.967	-51911	6168	2.389		1.984	-44532	21185	30.95		1.984	-59850	21184	41.34		1.984	-18866	21174	147.3		0.967	-38940	21190	1665		0.967	-32231	21185	381		0.967	-16337	21181	82.38
0.967	-51871	6169	2.141		1.985	-44455	21186	26.32		1.985	-59771	21185	42.04		1.985	-18986	21175	284.6		0.967	-38834	21191	1229		0.967	-32157	21186	396.3		0.967	-16344	21182	161.8
0.968	-51798	6170	1.814		1.986	-44427	21187	18.89		1.986	-59518	21186	43.81		1.986	-19177	21176	583.4		0.968	-38770	21192	868.7		0.968	-32110	21187	337		0.968	-16399	21183	230.4
0.969	-51718	6171	1.466		1.987	-44452	21188	12.29		1.987	-59247	21187	45.6		1.987	-19417	21177	885.3		0.969	-38761	21193	666.5		0.969	-32102	21188	251.4		0.969	-16477	21184	217.1
0.97	-51715	6172	1.242		1.987	-44491	21189	7.789		1.987	-59103	21188	45.51		1.987	-19646	21178	891.8		0.97	-38727	21194	622.7		0.97	-32070	21189	177		0.97	-16541	21185	144.6
0.971	-51710	6173	1.43		1.988	-44469	21190	4.917		1.988	-59071	21189	42.25		1.988	-19808	21179	624.9		0.971	-38680	21195	701.9		0.971	-32007	21190	130.9		0.971	-16521	21186	88.05
0.972	-51636	6174	2.363		1.989	-44430	21191	3.34		1.989	-59044	21190	36.81		1.989	-19864	21180	351.6		0.972	-38602	21196	853.6		0.972	-31906	21191	112.2		0.972	-16472	21187	69.58
0.973	-51456	6175	3.492		1.99	-44401	21192	3.385		1.99	-58950	21191	31.57		1.99	-19831	21181	202.1		0.973	-38515	21197	1027		0.973	-31701	21192	108		0.973	-16422	21188	75.34
0.973	-51227	6176	3.547		1.991	-44353	21193	7.727		1.991	-58826	21192	27.97		1.991	-19818	21182	156.4		0.973	-38412	21198	1205		0.973	-31422	21193	118.8		0.973	-16410	21189	111.6
0.974	-51039	6177	2.776		1.992	-44283	21194	25.03		1.992	-58751	21193	26.15		1.992	-19870	21183	149.9		0.974	-38322	21199	1386		0.974	-31218	21194	170		0.974	-16429	21190	202.5
0.975	-50982	6178	3.346		1.992	-44214	21195	60.08		1.992	-58790	21194	25.99		1.992	-19995	21184	146.7		0.975	-38340	21200	1527		0.975	-31210	21195	242.4		0.975	-16478	21191	364.6
0.976	-51059	6179	7.6		1.993	-44217	21196	92.01		1.993	-58962	21195	27.69		1.993	-20087	21185	161.7		0.976	-38417	21201	1577		0.976	-31377	21196	254.6		0.976	-16553	21192	550
0.977	-51151	6180	10.63		1.994	-44291	21197	99.63		1.994	-59216	21196	31.69		1.994	-20096	21186	210.8		0.977	-38490	21202	1569		0.977	-31584	21197	197.5		0.977	-16597	21193	640.4
0.978	-51209	6181	6.741		1.995	-44368	21198	103.9		1.995	-59443	21197	38.5		1.995	-20061	21187	293.8		0.978	-38503	21203	1533		0.978	-31667	21198	146.2		0.978	-16572	21194	589.2
0.978	-51203	6182	1.986		1.996	-44426	21199	144		1.996	-59555	21198	48.17		1.996	-20072	21188	384.9		0.978	-38435	21204	1416		0.978	-31568	21199	136.5		0.978	-16501	21195	438.8
0.979	-51250	6183	0.7041		1.997	-44466	21200	251.7		1.997	-59504	21199	59.42		1.997	-20193	21189	443.2		0.979	-38373	21205	1177		0.979	-31342	21200	148		0.979	-16387	21196	246.9
0.98	-51317	6184	0.4737		1.997	-44535	21201	459.6		1.997	-59429	21200	69.27		1.997	-20376	21190	488.8		0.98	-38299	21206	893.5		0.98	-31157	21201	151.8		0.98	-16258	21197	103.1
0.981	-51339	6185	0.3368		1.998	-44586	21202	752.4		1.998	-59389	21201	74.12		1.998	-20609	21191	565.1		0.981	-38222	21207	676.9		0.981	-31097	21202	136.8		0.981	-16165	21198	42.28
0.982	-51333	6186	0.3028		1.999	-44559	21203	969.1		1.999	-59396	21202	71.6		1.999	-20808	21192	614.1		0.982	-38115	21208	563.1		0.982	-31111	21203	113.9		0.982	-16124	21199	21.85
0.983	-51263	6187	0.4709		2	-44422	21204	896.7		2	-59396	21203	62.13		2	-20939	21193	584		0.983	-37961	21209	551.2		0.983	-31096	21204	99.99		0.983	-16112	21200	15.55
0.983	-51211	6188	0.9446		2.001	-44288	21205	574		2.001	-59364	21204	49.01		2.001	-21012	21194	540.1		0.983	-37842	21210	631.4		0.983	-30911	21205	105.9		0.983	-16060	21201	21.61
0.984	-51121	6189	1.73		2.002	-44219	21206	265		2.002	-59344	21205	36.46		2.002	-21084	21195	509.6		0.984	-37797	21211	768.1		0.984	-30600	21206	132.3		0.984	-15970	21202	48
0.985	-50988	6190	2.654		2.003	-44191	21207	104.1		2.003	-59289	21206	27.02		2.003	-21234	21196	459.7		0.985	-37832	21212	945.3		0.985	-30326	21207	163.2		0.985	-15856	21203	103.2
0.986	-50808	6191	3.429		2.003	-44164	21208	43.06		2.003	-59232	21207	20.97		2.003	-21391	21197	406.5		0.986	-37872	21213	1178		0.986	-30272	21208	176.2		0.986	-15792	21204	173.4
0.987	-50587	6192	3.748		2.004	-44145	21209	20.67		2.004	-59233	21208	17.47		2.004	-21533	21198	378.7		0.987	-37923	21214	1445		0.987	-30406	21209	167.3		0.987	-15806	21205	218.9
0.988	-50427	6193	3.955		2.005	-44143	21210	11.9		2.005	-59298	21209	15.52		2.005	-21647	21199	376.3		0.988	-37984	21215	1660		0.988	-30570	21210	154.5		0.988	-15828	21206	214.9
0.988	-50382	6194	4.559		2.006	-44129	21211	8.39		2.006	-59322	21210	14.44		2.006	-21728	21200	378.4		0.988	-37951	21216	1769		0.988	-30643	21211	151.9		0.988	-15749	21207	191.5
0.989	-50435	6195	4.815		2.007	-44137	21212	7.622		2.007	-59258	21211	13.86		2.007	-21789	21201	362.4		0.989	-37801	21217	1784		0.989	-30590	21212	155.2		0.989	-15581	21208	210.7
0.99	-50514	6196	4.487		2.007	-44214	21213	9.187		2.007	-59181	21212	13.78		2.007	-21832	21202	335		0.99	-37592	21218	1718		0.99	-30492	21213	150.7		0.99	-15380	21209	254.8
0.991	-50547	6197	5.003		2.008	-44353	21214	13.06		2.008	-59144	21213	14.53		2.008	-21888	21203	317.3		0.991	-37493	21219	1562		0.991	-30457	21214	130.4		0.991	-15219	21210	233.8
0.992	-50577	6198	6.443		2.009	-44497	21215	19.17		2.009	-59176	21214	16.57		2.009	-21983	21204	313.6		0.992	-37507	21220	1332		0.992	-30478	21215	99.13		0.992	-15142	21211	160.4
0.993	-50619	6199	6.745		2.01	-44576	21216	31.36		2.01	-59268	21215	20.3		2.01	-22076	21205	317		0.993	-37535	21221	1103		0.993	-30444	21216	68.26		0.993	-15135	21212	114
0.993	-50632	6200	5.554		2.011	-44559	21217	67.61		2.011	-59343	21216	25.89		2.011	-22172	21206	331.4		0.993	-37492	21222	942.1		0.993	-30325	21217	45.08		0.993	-15146	21213	97.04
0.994	-50554	6201	5.791		2.012	-44506	21218	163.6		2.012	-59384	21217	33.1		2.012	-22237	21207	367.1		0.994	-37358	21223	848.4		0.994	-30153	21218	30.33		0.994	-15126	21214	76.53
0.995	-50395	6202	5.776		2.013	-44470	21219	325.9		2.013	-59424	21218	40.97		2.013	-22300	21208	420.1		0.995	-37201	21224	800.5		0.995	-29968	21219	21.97		0.995	-15126	21215	48.54
0.996	-50243	6203	2.538		2.013	-44459	21220	453.1		2.013	-59529	21219	47.89		2.013	-22395	21209	491.8		0.996	-37107	21225	811.3		0.996	-29728	21220	18.17		0.996	-15126	21216	26.53
0.997	-50112	6204	0.2049		2.014	-44390	21221	417.1		2.014	-59633	21220	52.63		2.014	-22518	21210	600.9		0.997	-37090	21226	904.6		0.997	-29521	21221	18.07		0.997	-15091	21217	16.58
0.998	-50041	6205	0.09249		2.015	-44267	21222	255.3		2.015	-59623	21221	55.26		2.015	-22652	21211	687.2		0.998	-37124	21227	1078		0.998	-29496	21222	22.31		0.998	-15001	21218	16.62
0.998	-49989	6206	0.06449		2.016	-44200	21223	111.1		2.016	-59541	21222	57.1		2.016	-22748	21212	650.6		0.998	-37104	21228	1273		0.998	-29626	21223	33.37		0.998	-14919	21219	32.38
0.999	-49936	6207	0.04192		2.017	-44224	21224	40.81		2.017	-59421	21223	59.84		2.017	-22836	21213	539.5		0.999	-37026	21229	1370		0.999	-29732	21224	55.15		0.999	-14890	21220	77.09
1	-49814	6208	0.0256		2.017	-44343	21225	15.85		2.017	-59258	21224	65.07		2.017	-22936	21214	458		1	-36946	21230	1339		1	-29690	21225	87.92		1	-14932	21221	144.9
1.001	-49625	6209	0.01902		2.018	-44456	21226	7.57		2.018	-59066	21225	74.56		2.018	-23061	21215	402.4		1.001	-36871	21231	1285		1.001	-29572	21226	115		1.001	-14978	21222	195.9
1.002	-49441	6210	0.01896		2.019	-44480	21227	5.087		2.019	-58900	21226	89.89		2.019	-23181	21216	363.7		1.002	-36803	21232	1249		1.002	-29505	21227	110.2		1.002	-14932	21223	199.6
1.003	-49338	6211	0.02085		2.02	-44375	21228	5.196		2.02	-58908	21227	110.9		2.02	-23252	21217	381.6		1.003	-36718	21233	1191		1.003	-29513	21228	76.36		1.003	-14805	21224	163.3
1.003	-49345	6212	9.909		2.021	-44168	21229	6.932		2.021	-59087	21228	133.5		2.021	-23235	21218	438.3		1.003	-36673	21234	1100		1.003	-29526	21229	43.59		1.003	-14647	21225	105.9
1.004	-49396	6213	248.7		2.022	-44035	21230	11.49		2.022	-59320	21229	150.2		2.022	-23149	21219	455.2		1.004	-36641	21235	1015		1.004	-29501	21230	27.38		1.004	-14541	21226	54.73
1.005	-49444	6214	473.2		2.023	-44045	21231	24.94		2.023	-59476	21230	155.5		2.023	-23033	21220	404		1.005	-36564	21236	1044		1.005	-29389	21231	22.92		1.005	-14483	21227	36.16
1.006	-49436	6215	239.7		2.023	-44200	21232	52.25		2.023	-59473	21231	150.9		2.023	-22997	21221	318.7		1.006	-36467	21237	1336		1.006	-29237	21232	24.72		1.006	-14449	21228	52.4
1.007	-49458	6216	5.378		2.024	-44372	21233	82.83		2.024	-59417	21232	141.7		2.024	-23074	21222	233.2		1.007	-36427	21238	1600		1.007	-29101	21233	34.89		1.007	-14356	21229	69.09
1.008	-49536	6217	0.0279		2.025	-44480	21234	96.5		2.025	-59412	21233	131.8		2.025	-23263	21223	163		1.008	-36534	21239	1378		1.008	-29007	21234	60.99		1.008	-14195	21230	53.65
1.008	-49643	6218	0.0398		2.026	-44505	21235	83.32		2.026	-59468	21234	121.2		2.026	-23464	21224	116.5		1.008	-36709	21240	920.9		1.008	-28970	21235	97.53		1.008	-14055	21231	27.04
1.009	-49664	6219	0.06199		2.027	-44466	21236	54.61		2.027	-59528	21235	109.1		2.027	-23577	21225	92.27		1.009	-36798	21241	636.3		1.009	-28962	21236	116.4		1.009	-13991	21232	15.81
1.01	-49541	6220	0.1089		2.027	-44422	21237	31.71		2.027	-59481	21236	95.94		2.027	-23613	21226	81.73		1.01	-36747	21242	544		1.01	-29016	21237	101.8		1.01	-13987	21233	18.49
1.011	-49434	6221	0.2438		2.028	-44349	21238	21.33		2.028	-59369	21237	83.16		2.028	-23626	21227	82.89		1.011	-36599	21243	555.8		1.011	-29157	21238	71.9		1.011	-14052	21234	33.77
1.012	-49449	6222	0.6122		2.029	-44290	21239	19.21		2.029	-59260	21238	72.02		2.029	-23675	21228	113.9		1.012	-36456	21244	626.1		1.012	-29366	21239	47.45		1.012	-14212	21235	67.77
1.013	-49586	6223	1.097		2.03	-44218	21240	24.14		2.03	-59175	21239	63.2		2.03	-23711	21229	222.8		1.013	-36335	21245	756.2		1.013	-29573	21240	31.87		1.013	-14428	21236	120.8
1.013	-49700	6224	1.302		2.031	-44180	21241	38.09		2.031	-59119	21240	56.59		2.031	-23746	21230	393		1.013	-36294	21246	916.9		1.013	-29717	21241	21.7		1.013	-14606	21237	166
1.014	-49687	6225	1.134		2.032	-44218	21242	63.27		2.032	-59056	21241	51.72		2.032	-23802	21231	526.2		1.014	-36384	21247	1074		1.014	-29808	21242	15.1		1.014	-14657	21238	169.8
1.015	-49572	6226	0.8227		2.033	-44335	21243	106.1		2.033	-59031	21242	48.38		2.033	-23931	21232	587.3		1.015	-36528	21248	1246		1.015	-29811	21243	11.95		1.015	-14528	21239	142.7
1.016	-49442	6227	0.6836		2.033	-44474	21244	203.5		2.033	-59056	21243	46.38		2.033	-24067	21233	605.4		1.016	-36590	21249	1401		1.016	-29716	21244	13.2		1.016	-14277	21240	119.5
1.017	-49386	6228	1.049		2.034	-44537	21245	327.6		2.034	-59093	21244	45.3		2.034	-24107	21234	599.9		1.017	-36476	21250	1406		1.017	-29533	21245	25.11		1.017	-14005	21241	107.4
1.018	-49396	6229	2.589		2.035	-44514	21246	329.7		2.035	-59090	21245	44.42		2.035	-24045	21235	549.6		1.018	-36245	21251	1241		1.018	-29305	21246	67.52		1.018	-13809	21242	95.17
1.018	-49362	6230	5.978		2.036	-44457	21247	198.6		2.036	-59040	21246	42.78		2.036	-23954	21236	447.4		1.018	-36058	21252	1049		1.018	-29034	21247	138.8		1.018	-13695	21243	77.08
1.019	-49242	6231	9.47		2.037	-44440	21248	87.41		2.037	-59030	21247	39.72		2.037	-23981	21237	351.5		1.019	-35941	21253	922.9		1.019	-28799	21248	166.6		1.019	-13628	21244	61.19
1.02	-49093	6232	9.772		2.037	-44437	21249	47.61		2.037	-59059	21248	35.85		2.037	-24132	21238	310.8		1.02	-35845	21254	860.7		1.02	-28646	21249	112		1.02	-13557	21245	62.91
1.021	-49014	6233	7.415		2.038	-44429	21250	37.88		2.038	-59048	21249	32.54		2.038	-24348	21239	323.8		1.021	-35697	21255	824.6		1.021	-28530	21250	45.93		1.021	-13488	21246	79
1.022	-49021	6234	6.474		2.039	-44349	21251	33.09		2.039	-58929	21250	30.71		2.039	-24482	21240	353.8		1.022	-35549	21256	791.8		1.022	-28358	21251	17.72		1.022	-13445	21247	93.5
1.023	-49031	6235	9.258		2.04	-44262	21252	27.02		2.04	-58796	21251	30.77		2.04	-24454	21241	371.6		1.023	-35468	21257	805.9		1.023	-28185	21252	10.65		1.023	-13432	21248	93.46
1.023	-49066	6236	11.36		2.041	-44175	21253	22.41		2.041	-58752	21252	32.9		2.041	-24335	21242	382.4		1.023	-35422	21258	879.6		1.023	-28190	21253	8.836		1.023	-13486	21249	72.43
1.024	-49092	6237	7.976		2.042	-44076	21254	23.33		2.042	-58796	21253	36.64		2.042	-24209	21243	385.8		1.024	-35427	21259	945.5		1.024	-28354	21254	8.291		1.024	-13601	21250	45.14
1.025	-49030	6238	3.145		2.043	-44001	21255	34.51		2.043	-58896	21254	40.19		2.043	-24122	21244	366.2		1.025	-35493	21260	982.9		1.025	-28560	21255	8.433		1.025	-13818	21251	46.72
1.026	-48846	6239	0.9702		2.043	-43982	21256	57.03		2.043	-58996	21255	40.93		2.043	-24062	21245	334.6		1.026	-35616	21261	979.7		1.026	-28656	21256	9.884		1.026	-13999	21252	97.37
1.027	-48588	6240	0.3326		2.044	-44047	21257	78.37		2.044	-59127	21256	37.96		2.044	-24057	21246	321.8		1.027	-35746	21262	890.5		1.027	-28679	21257	14.35		1.027	-14066	21253	157
1.028	-48411	6241	0.1223		2.045	-44117	21258	81.88		2.045	-59278	21257	33.39		2.045	-24139	21247	316.5		1.028	-35782	21263	757.9		1.028	-28704	21258	25.31		1.028	-13972	21254	158.6
1.028	-48342	6242	0.07399		2.046	-44111	21259	69.53		2.046	-59407	21258	30.3		2.046	-24240	21248	273.3		1.028	-35763	21264	685.4		1.028	-28732	21259	48.47		1.028	-13738	21255	110.3
1.029	-48372	6243	0.1259		2.047	-44069	21260	56.7		2.047	-59499	21259	30.68		2.047	-24325	21249	199.7		1.029	-35712	21265	707.6		1.029	-28710	21260	82.11		1.029	-13451	21256	77.29
1.03	-48516	6244	0.2308		2.047	-44049	21261	50.6		2.047	-59499	21260	36.21		2.047	-24378	21250	166.8		1.03	-35680	21266	787.7		1.03	-28656	21261	100.8		1.03	-13185	21257	111
1.031	-48750	6245	0.2631		2.048	-44083	21262	49.48		2.048	-59350	21261	50.15		2.048	-24379	21251	213.8		1.031	-35707	21267	886.3		1.031	-28564	21262	82.33		1.031	-13059	21258	224.6
1.032	-49020	6246	8.733		2.049	-44115	21263	52.46		2.049	-59040	21262	79		2.049	-24373	21252	320.4		1.032	-35761	21268	984.8		1.032	-28450	21263	46.19		1.032	-13061	21259	291.9
1.033	-49227	6247	138.5		2.05	-44115	21264	60.86		2.05	-58667	21263	132.9		2.05	-24379	21253	476.2		1.033	-35847	21269	1099		1.033	-28342	21264	22.52		1.033	-13210	21260	204.8
1.033	-49327	6248	251.3		2.051	-44130	21265	73.15		2.051	-58429	21264	221.8		2.051	-24441	21254	672.6		1.033	-35839	21270	1272		1.033	-28275	21265	15.25		1.033	-13386	21261	89.41
1.034	-49392	6249	121.5		2.052	-44197	21266	83.33		2.052	-58410	21265	346.5		2.052	-24527	21255	830.9		1.034	-35755	21271	1492		1.034	-28272	21266	15.97		1.034	-13494	21262	49.69
1.035	-49407	6250	0.1504		2.053	-44309	21267	85.83		2.053	-58581	21266	492.5		2.053	-24583	21256	860.4		1.035	-35634	21272	1667		1.035	-28224	21267	19.82		1.035	-13466	21263	45.92
1.036	-49309	6251	0.1666		2.053	-44391	21268	80.19		2.053	-58849	21267	634.1		2.053	-24626	21257	771.8		1.036	-35524	21273	1742		1.036	-28157	21268	24.5		1.036	-13328	21264	56.14
1.037	-49070	6252	0.429		2.054	-44434	21269	73.05		2.054	-59082	21268	744.7		2.054	-24672	21258	636		1.037	-35433	21274	1671		1.037	-28057	21269	26.72		1.037	-13204	21265	90.59
1.038	-48774	6253	0.7197		2.055	-44465	21270	70.32		2.055	-59264	21269	809.4		2.055	-24720	21259	529.7		1.038	-35318	21275	1391		1.038	-27979	21270	24.86		1.038	-13101	21266	151.7
1.038	-48529	6254	0.6288		2.056	-44481	21271	67.98		2.056	-59404	21270	828.9		2.056	-24736	21260	564		1.038	-35223	21276	1006		1.038	-27943	21271	22.41		1.038	-12981	21267	275.6
1.039	-48341	6255	0.3127		2.057	-44445	21272	61.11		2.057	-59531	21271	811.5		2.057	-24716	21261	737.9		1.039	-35152	21277	730.6		1.039	-27944	21272	23.32		1.039	-12823	21268	553.8
1.04	-48239	6256	0.1598		2.057	-44380	21273	52.4		2.057	-59590	21272	763.1		2.057	-24686	21262	824.5		1.04	-35134	21278	629.7		1.04	-28001	21273	26.79		1.04	-12695	21269	806.8
1.041	-48259	6257	0.1941		2.058	-44361	21274	44.58		2.058	-59495	21273	688.2		2.058	-24689	21263	703.7		1.041	-35137	21279	635.8		1.041	-28058	21274	29.83		1.041	-12611	21270	714.9
1.042	-48355	6258	0.5706		2.059	-44414	21275	37.07		2.059	-59285	21274	595.6		2.059	-24696	21264	526.4		1.042	-35139	21280	706.8		1.042	-28135	21275	31.27		1.042	-12555	21271	438.9
1.043	-48383	6259	6.341		2.06	-44479	21276	29.54		2.06	-59083	21275	498.7		2.06	-24734	21265	428.2		1.043	-35187	21281	832		1.043	-28196	21276	32.36		1.043	-12501	21272	263.1
1.043	-48196	6260	16.97		2.061	-44520	21277	22.03		2.061	-59000	21276	410.2		2.061	-24821	21266	409.7		1.043	-35284	21282	976.1		1.043	-28247	21277	34.59		1.043	-12517	21273	180.7
1.044	-47733	6261	17.97		2.062	-44532	21278	15.18		2.062	-59052	21277	335.9		2.062	-24926	21267	395.3		1.044	-35370	21283	1120		1.044	-28242	21278	35.67		1.044	-12578	21274	149.5
1.045	-47052	6262	8.993		2.063	-44515	21279	10.5		2.063	-59189	21278	275.8		2.063	-24965	21268	329		1.045	-35347	21284	1304		1.045	-28180	21279	31.16		1.045	-12577	21275	167.4
1.046	-46210	6263	3.243		2.063	-44460	21280	8.691		2.063	-59387	21279	227.7		2.063	-24892	21269	273.8		1.046	-35224	21285	1558		1.046	-28126	21280	21.86		1.046	-12527	21276	202.2
1.047	-45253	6264	1.743		2.064	-44406	21281	9.092		2.064	-59573	21280	189.7		2.064	-24792	21270	290.9		1.047	-35092	21286	1788		1.047	-28140	21281	13.52		1.047	-12455	21277	182.4
1.048	-44105	6265	1.059		2.065	-44425	21282	11.42		2.065	-59620	21281	160.6		2.065	-24741	21271	345.2		1.048	-34995	21287	1844		1.048	-28165	21282	8.928		1.048	-12438	21278	105.8
1.048	-42727	6266	2.035		2.066	-44529	21283	19.7		2.066	-59439	21282	139.5		2.066	-24766	21272	411.3		1.048	-34968	21288	1673		1.048	-28122	21283	6.944		1.048	-12453	21279	52.03
1.049	-41185	6267	11.82		2.067	-44633	21284	52.54		2.067	-59120	21283	125.2		2.067	-24823	21273	494.7		1.049	-34979	21289	1346		1.049	-28002	21284	6.239		1.049	-12478	21280	36.72
1.05	-39619	6268	25.5		2.068	-44622	21285	146.1		2.068	-58897	21284	116.8		2.068	-24892	21274	560.8		1.05	-34990	21290	1017		1.05	-27836	21285	7.781		1.05	-12471	21281	32.42
1.051	-38144	6269	22.28		2.068	-44499	21286	300.4		2.068	-58913	21285	113.2		2.068	-24954	21275	555.1		1.051	-35011	21291	810.7		1.051	-27685	21286	16.95		1.051	-12400	21282	38.94
1.052	-36763	6270	8.079		2.069	-44353	21287	433.9		2.069	-59156	21286	112.7		2.069	-25007	21276	479.7		1.052	-35075	21292	735.1		1.052	-27543	21287	36.05		1.052	-12283	21283	74.1
1.053	-35514	6271	1.708		2.07	-44277	21288	457.8		2.07	-59464	21287	114		2.07	-25069	21277	385.5		1.053	-35228	21293	751.5		1.053	-27454	21288	50.19		1.053	-12142	21284	196.3
1.053	-34469	6272	1.098		2.071	-44303	21289	366.2		2.071	-59668	21288	115.9		2.071	-25131	21278	326.1		1.053	-35367	21294	852.8		1.053	-27410	21289	47.97		1.053	-12005	21285	437.1
1.054	-33723	6273	0.6818		2.072	-44362	21290	228.6		2.072	-59673	21289	116.9		2.072	-25203	21279	334.5		1.054	-35360	21295	1013		1.054	-27376	21290	44.34		1.054	-11832	21286	629.3
1.055	-33351	6274	0.3623		2.072	-44385	21291	117.9		2.072	-59490	21290	114.7		2.072	-25276	21280	399		1.055	-35141	21296	1126		1.055	-27350	21291	47.6		1.055	-11683	21287	573.6
1.056	-33344	6275	0.2054		2.073	-44343	21292	54.95		2.073	-59288	21291	107.4		2.073	-25339	21281	500.6		1.056	-34846	21297	1100		1.056	-27315	21292	45.02		1.056	-11579	21288	348.9
1.057	-33597	6276	0.1723		2.074	-44271	21293	25.32		2.074	-59199	21292	95.34		2.074	-25380	21282	659.5		1.057	-34638	21298	979.6		1.057	-27254	21293	33.77		1.057	-11582	21289	154.9
1.058	-33977	6277	0.226		2.075	-44202	21294	13.27		2.075	-59263	21293	80.59		2.075	-25346	21283	880		1.058	-34561	21299	870.7		1.058	-27174	21294	23.43		1.058	-11631	21290	63.91
1.058	-34419	6278	0.2985		2.076	-44116	21295	9.173		2.076	-59381	21294	65.3		2.076	-25247	21284	1148		1.058	-34496	21300	837.1		1.058	-27092	21295	17.74		1.058	-11678	21291	57.38
1.059	-34957	6279	0.3047		2.077	-44050	21296	8.248		2.077	-59419	21295	50.91		2.077	-25107	21285	1466		1.059	-34434	21301	887		1.059	-27001	21296	14.79		1.059	-11697	21292	113.6
1.06	-35578	6280	0.2632		2.078	-44015	21297	9.363		2.078	-59402	21296	38.51		2.078	-24973	21286	1749		1.06	-34461	21302	975		1.06	-26881	21297	12.91		1.06	-11676	21293	182.6
1.061	-36295	6281	0.2718		2.078	-44057	21298	13.19		2.078	-59379	21297	28.85		2.078	-24866	21287	1827		1.061	-34536	21303	1054		1.061	-26795	21298	11.32		1.061	-11637	21294	180.2
1.062	-37120	6282	0.3944		2.079	-44169	21299	22.78		2.079	-59400	21298	22.01		2.079	-24814	21288	1625		1.062	-34539	21304	1145		1.062	-26813	21299	10.39		1.062	-11562	21295	110.7
1.063	-38026	6283	0.6326		2.08	-44246	21300	45.23		2.08	-59426	21299	17.51		2.08	-24899	21289	1247		1.063	-34370	21305	1322		1.063	-26891	21300	11.47		1.063	-11491	21296	55
1.063	-38947	6284	0.9434		2.081	-44267	21301	82.46		2.081	-59398	21300	14.8		2.081	-25108	21290	885.5		1.063	-34178	21306	1605		1.063	-26925	21301	16.57		1.063	-11351	21297	34.77
1.064	-39747	6285	1.338		2.082	-44193	21302	115.3		2.082	-59372	21301	13.46		2.082	-25352	21291	667.7		1.064	-34081	21307	1787		1.064	-26893	21302	27.05		1.064	-11158	21298	27.17
1.065	-40416	6286	1.877		2.082	-44162	21303	125.4		2.082	-59409	21302	13.2		2.082	-25511	21292	603.1		1.065	-34103	21308	1655		1.065	-26880	21303	41.44		1.065	-10948	21299	26.85
1.066	-40986	6287	2.421		2.083	-44231	21304	126.6		2.083	-59502	21303	13.95		2.083	-25540	21293	560.3		1.066	-34182	21309	1361		1.066	-26923	21304	56.36		1.066	-10777	21300	38.63
1.067	-41531	6288	2.629		2.084	-44343	21305	132.6		2.084	-59560	21304	15.99		2.084	-25517	21294	423.7		1.067	-34228	21310	1142		1.067	-26977	21305	67.29		1.067	-10716	21301	70.85
1.067	-42094	6289	2.326		2.085	-44413	21306	129.2		2.085	-59516	21305	19.99		2.085	-25480	21295	281.7		1.067	-34157	21311	1014		1.067	-26989	21306	69.7		1.067	-10747	21302	152.3
1.068	-42635	6290	1.731		2.086	-44413	21307	109.1		2.086	-59415	21306	27.22		2.086	-25457	21296	225.9		1.068	-33958	21312	911.8		1.068	-26968	21307	63.75		1.068	-10818	21303	293.8
1.069	-43091	6291	1.262		2.087	-44386	21308	95.12		2.087	-59364	21307	39.87		2.087	-25434	21297	230.5		1.069	-33770	21313	808.1		1.069	-26964	21308	53.44		1.069	-10822	21304	428.5
1.07	-43393	6292	1.154		2.088	-44361	21309	106.4		2.088	-59412	21308	61.13		2.088	-25406	21298	262.2		1.07	-33753	21314	727.2		1.07	-26976	21309	42.17		1.07	-10752	21305	438.4
1.071	-43523	6293	1.29		2.088	-44322	21310	122.7		2.088	-59518	21309	93.35		2.088	-25362	21299	326.8		1.071	-33927	21315	743.4		1.071	-26966	21310	32.24		1.071	-10701	21306	330.1
1.072	-43538	6294	1.53		2.089	-44279	21311	112.3		2.089	-59625	21310	134.5		2.089	-25266	21300	424		1.072	-34138	21316	933.7		1.072	-26904	21311	24.66		1.072	-10717	21307	238.1
1.072	-43546	6295	2.886		2.09	-44264	21312	78.87		2.09	-59688	21311	174.8		2.09	-25130	21301	479		1.072	-34246	21317	1302		1.072	-26794	21312	18.97		1.072	-10755	21308	180.8
1.073	-43624	6296	7.791		2.091	-44247	21313	46.18		2.091	-59695	21312	198.3		2.091	-24994	21302	446.6		1.073	-34178	21318	1615		1.073	-26672	21313	14.28		1.073	-10747	21309	123.9
1.074	-43743	6297	17.32		2.092	-44221	21314	26.18		2.092	-59642	21313	194.1		2.092	-24930	21303	409.4		1.074	-34066	21319	1524		1.074	-26523	21314	10.57		1.074	-10690	21310	86.18
1.075	-43848	6298	20.35		2.092	-44227	21315	18.43		2.092	-59553	21314	166.2		2.092	-24963	21304	469.4		1.075	-33985	21320	1068		1.075	-26330	21315	8.287		1.075	-10593	21311	64.55
1.076	-43936	6299	10.67		2.093	-44323	21316	18.64		2.093	-59543	21315	129		2.093	-25063	21305	666		1.076	-33990	21321	623.7		1.076	-26105	21316	7.239		1.076	-10469	21312	53.26
1.077	-44005	6300	2.562		2.094	-44483	21317	23.86		2.094	-59660	21316	94.9		2.094	-25170	21306	965.2		1.077	-34046	21322	396.4		1.077	-25887	21317	6.9		1.077	-10337	21313	51.1
1.077	-44035	6301	0.8834		2.095	-44633	21318	31.09		2.095	-59905	21317	69.29		2.095	-25289	21307	1197		1.077	-34086	21323	352.5		1.077	-25721	21318	6.966		1.077	-10197	21314	46.9
1.078	-43999	6302	0.3193		2.096	-44694	21319	34.61		2.096	-60174	21318	52.26		2.096	-25434	21308	1177		1.078	-34102	21324	423.1		1.078	-25603	21319	7.558		1.078	-10012	21315	44.5
1.079	-43927	6303	0.1701		2.097	-44703	21320	31.62		2.097	-60354	21319	41.77		2.097	-25598	21309	979.8		1.079	-34024	21325	568.7		1.079	-25591	21320	9.357		1.079	-9697	21316	63.08
1.08	-43804	6304	0.1141		2.098	-44640	21321	27.74		2.098	-60404	21320	35.82		2.098	-25694	21310	797		1.08	-33897	21326	750		1.08	-25655	21321	13.69		1.08	-9200	21317	96.79
1.081	-43638	6305	0.09191		2.098	-44542	21322	30.56		2.098	-60310	21321	33.11		2.098	-25706	21311	660.7		1.081	-33771	21327	896.5		1.081	-25714	21322	22.02		1.081	-8502	21318	114.1
1.082	-43508	6306	0.08806		2.099	-44448	21323	41.49		2.099	-60111	21322	32.71		2.099	-25646	21312	568.2		1.082	-33699	21328	961.5		1.082	-25696	21323	33.76		1.082	-7648	21319	117.4
1.082	-43501	6307	0.09871		2.1	-44340	21324	54.24		2.1	-59871	21323	34		2.1	-25544	21313	563.3		1.082	-33673	21329	974.4		1.082	-25628	21324	44.41		1.082	-6664	21320	170.3
1.083	-43561	6308	0.1269		2.101	-44197	21325	61.53		2.101	-59669	21324	36.73		2.101	-25443	21314	615.3		1.083	-33595	21330	962.2		1.083	-25587	21325	48.02		1.083	-5525	21321	299.6
1.084	-43567	6309	0.1984		2.102	-43971	21326	71.34		2.102	-59574	21325	40.94		2.102	-25400	21315	643.2		1.084	-33465	21331	910.1		1.084	-25615	21326	43.37		1.084	-4255	21322	353.1
1.085	-43464	6310	0.4253		2.102	-43792	21327	109.2		2.102	-59563	21326	46.86		2.102	-25455	21316	600.2		1.085	-33372	21332	840.2		1.085	-25696	21327	35.53		1.085	-2889	21323	229.6
1.086	-43323	6311	1.238		2.103	-43756	21328	179.6		2.103	-59567	21327	55.02		2.103	-25543	21317	498.8		1.086	-33356	21333	831.5		1.086	-25774	21328	29.74		1.086	-1476	21324	90.88
1.087	-43198	6312	42.16		2.104	-43905	21329	235.8		2.104	-59543	21328	66.29		2.104	-25577	21318	397.9		1.087	-33329	21334	928.5		1.087	-25814	21329	27.45		1.087	34	21325	52.3
1.087	-43027	6313	81.92		2.105	-44167	21330	223.8		2.105	-59503	21329	81.54		2.105	-25510	21319	333.5		1.087	-33226	21335	1110		1.087	-25811	21330	28.48		1.087	1623	21326	64.04
1.088	-42826	6314	41.01		2.106	-44389	21331	153.8		2.106	-59508	21330	100.7		2.106	-25382	21320	281.7		1.088	-33056	21336	1355		1.088	-25802	21331	33.33		1.088	3168	21327	71.44
1.089	-42682	6315	0.4948		2.107	-44461	21332	86.37		2.107	-59560	21331	122.2		2.107	-25289	21321	224.8		1.089	-32870	21337	1656		1.089	-25764	21332	43.79		1.089	4530	21328	61.78
1.09	-42686	6316	0.294		2.108	-44419	21333	53.39		2.108	-59596	21332	142		2.108	-25313	21322	188		1.09	-32681	21338	1927		1.09	-25682	21333	62.33		1.09	5702	21329	51
1.091	-42811	6317	0.163		2.108	-44416	21334	45.41		2.108	-59571	21333	153.7		2.108	-25421	21323	185.5		1.091	-32504	21339	1973		1.091	-25611	21334	90.07		1.091	6717	21330	50.52
1.092	-42950	6318	0.09523		2.109	-44468	21335	49.08		2.109	-59462	21334	150.7		2.109	-25537	21324	202.3		1.092	-32399	21340	1730		1.092	-25582	21335	119.8		1.092	7507	21331	51.63
1.092	-43060	6319	0.09432		2.11	-44477	21336	58.46		2.11	-59349	21335	132.4		2.11	-25586	21325	221.8		1.092	-32461	21341	1390		1.092	-25581	21336	135		1.092	7989	21332	50.73
1.093	-43086	6320	0.1571		2.111	-44361	21337	70.82		2.111	-59355	21336	105.7		2.111	-25590	21326	254.1		1.093	-32699	21342	1144		1.093	-25549	21337	126.8		1.093	8221	21333	59.48
1.094	-43013	6321	0.274		2.112	-44236	21338	81.18		2.112	-59468	21337	80.56		2.112	-25552	21327	314.3		1.094	-32968	21343	1000		1.094	-25503	21338	105		1.094	8365	21334	77.49
1.095	-42816	6322	0.3701		2.112	-44201	21339	82.98		2.112	-59560	21338	63.07		2.112	-25470	21328	377.2		1.095	-33082	21344	907		1.095	-25490	21339	84.56		1.095	8494	21335	79.49
1.096	-42506	6323	0.4444		2.113	-44253	21340	80.08		2.113	-59481	21339	54.24		2.113	-25379	21329	441.3		1.096	-33035	21345	873.9		1.096	-25537	21340	72.01		1.096	8515	21336	55.39
1.097	-42246	6324	0.8782		2.114	-44314	21341	93.75		2.114	-59340	21340	52.46		2.114	-25296	21330	621.2		1.097	-32964	21346	962.5		1.097	-25691	21341	64.64		1.097	8325	21337	34.79
1.097	-42160	6325	12.16		2.115	-44311	21342	130.5		2.115	-59305	21341	55.98		2.115	-25270	21331	1037		1.097	-32933	21347	1210		1.097	-25922	21342	57.61		1.097	7894	21338	32.73
1.098	-42223	6326	136.4		2.116	-44274	21343	152.6		2.116	-59417	21342	63.55		2.116	-25295	21332	1571		1.098	-32930	21348	1495		1.098	-26087	21343	50.86		1.098	7298	21339	38.86
1.099	-42295	6327	266.4		2.117	-44250	21344	136.4		2.117	-59525	21343	74.23		2.117	-25386	21333	1863		1.099	-32928	21349	1579		1.099	-26061	21344	48.83		1.099	6637	21340	46.11
1.1	-42307	6328	175.5		2.118	-44306	21345	109.3		2.118	-59578	21344	87.32		2.118	-25498	21334	1683		1.1	-32879	21350	1437		1.1	-25877	21345	56.21		1.1	5989	21341	48.88
1.101	-42351	6329	47.54		2.118	-44436	21346	92.52		2.118	-59605	21345	101.7		2.118	-25532	21335	1202		1.101	-32833	21351	1307		1.101	-25664	21346	73.58		1.101	5368	21342	46.42
1.102	-42444	6330	30.13		2.119	-44537	21347	81.65		2.119	-59598	21346	115.4		2.119	-25456	21336	758.1		1.102	-32836	21352	1362		1.102	-25530	21347	92.68		1.102	4750	21343	45.59
1.102	-42532	6331	34.45		2.12	-44561	21348	71.66		2.12	-59529	21347	126.9		2.12	-25351	21337	508.2		1.102	-32909	21353	1523		1.102	-25482	21348	100.4		1.102	4138	21344	56.05
1.103	-42573	6332	29.41		2.121	-44525	21349	65.11		2.121	-59428	21348	137.9		2.121	-25325	21338	431.7		1.103	-33004	21354	1575		1.103	-25486	21349	93.08		1.103	3533	21345	90.89
1.104	-42576	6333	17.09		2.122	-44500	21350	70.9		2.122	-59370	21349	151.9		2.122	-25447	21339	494.5		1.104	-32957	21355	1439		1.104	-25460	21350	82.32		1.104	2924	21346	155.9
1.105	-42649	6334	9.566		2.122	-44512	21351	101.8		2.122	-59307	21350	170.8		2.122	-25664	21340	682.9		1.105	-32766	21356	1227		1.105	-25393	21351	83.61		1.105	2276	21347	219.8
1.106	-42814	6335	7.398		2.123	-44510	21352	161.3		2.123	-59219	21351	191.8		2.123	-25908	21341	851.9		1.106	-32446	21357	1051		1.106	-25257	21352	106		1.106	1583	21348	230.3
1.107	-43009	6336	4.958		2.124	-44524	21353	213.9		2.124	-59135	21352	207.3		2.124	-26042	21342	796.6		1.107	-32138	21358	931.7		1.107	-25109	21353	151.4		1.107	865	21349	198.3
1.107	-43211	6337	2.437		2.125	-44539	21354	209.2		2.125	-59116	21353	210.7		2.125	-26025	21343	560.6		1.107	-31946	21359	868.5		1.107	-24972	21354	215.1		1.107	156	21350	174.1
1.108	-43402	6338	1.427		2.126	-44553	21355	155.2		2.126	-59145	21354	201.3		2.126	-25889	21344	333.3		1.108	-31871	21360	839.1		1.108	-24881	21355	283.2		1.108	-562	21351	148.2
1.109	-43582	6339	1.352		2.127	-44580	21356	99.65		2.127	-59223	21355	182.6		2.127	-25733	21345	205.9		1.109	-31954	21361	783.2		1.109	-24823	21356	324.2		1.109	-1250	21352	103.7
1.11	-43672	6340	1.327		2.128	-44609	21357	63.9		2.128	-59333	21356	157		2.128	-25649	21346	192		1.11	-32148	21362	701.9		1.11	-24785	21357	295.1		1.11	-1869	21353	65.83
1.111	-43692	6341	1.143		2.128	-44626	21358	43.45		2.128	-59437	21357	127.2		2.128	-25657	21347	298.9		1.111	-32346	21363	671.3		1.111	-24785	21358	201.2		1.111	-2380	21354	48.73
1.112	-43736	6342	2.138		2.129	-44569	21359	30.8		2.129	-59518	21358	98.04		2.129	-25796	21348	572.7		1.112	-32410	21364	736.7		1.112	-24753	21359	109.1		1.112	-2833	21355	68.96
1.112	-43857	6343	6.674		2.13	-44469	21360	21.91		2.13	-59572	21359	73.26		2.13	-25948	21349	943		1.112	-32361	21365	910.4		1.112	-24647	21360	57.89		1.112	-3221	21356	126.7
1.113	-44025	6344	15.34		2.131	-44385	21361	16.8		2.131	-59580	21360	54.65		2.131	-26047	21350	1056		1.113	-32334	21366	1271		1.113	-24492	21361	36.93		1.113	-3492	21357	170.6
1.114	-44157	6345	21.93		2.132	-44348	21362	17.27		2.132	-59526	21361	42.33		2.132	-26017	21351	801		1.114	-32335	21367	1992		1.114	-24389	21362	31.6		1.114	-3615	21358	228.1
1.115	-44222	6346	17.28		2.132	-44345	21363	25.59		2.132	-59478	21362	35.46		2.132	-25920	21352	557.2		1.115	-32362	21368	3048		1.115	-24347	21363	36		1.115	-3672	21359	269.4
1.116	-44229	6347	7.252		2.133	-44364	21364	41.33		2.133	-59494	21363	32.88		2.133	-25847	21353	517.4		1.116	-32380	21369	3817		1.116	-24395	21364	48.98		1.116	-3776	21360	213.6
1.117	-44270	6348	7.114		2.134	-44373	21365	57.33		2.134	-59566	21364	33.76		2.134	-25787	21354	529		1.117	-32421	21370	3577		1.117	-24439	21365	73.92		1.117	-3927	21361	208.6
1.117	-44397	6349	16.46		2.135	-44389	21366	65.52		2.135	-59640	21365	37.84		2.135	-25806	21355	491		1.117	-32443	21371	2516		1.117	-24414	21366	120		1.117	-4101	21362	341.6
1.118	-44636	6350	22.29		2.136	-44475	21367	68.22		2.136	-59708	21366	45.03		2.136	-25893	21356	449.3		1.118	-32443	21372	1494		1.118	-24342	21367	188		1.118	-4266	21363	443.1
1.119	-44938	6351	17.9		2.137	-44632	21368	73.82		2.137	-59741	21367	55.07		2.137	-26020	21357	437.2		1.119	-32444	21373	969		1.119	-24274	21368	242.4		1.119	-4438	21364	361.2
1.12	-45256	6352	8.899		2.138	-44812	21369	82.22		2.138	-59693	21368	67.4		2.138	-26095	21358	409.4		1.12	-32428	21374	779.3		1.12	-24267	21369	237		1.12	-4618	21365	177.3
1.121	-45509	6353	3.005		2.138	-44951	21370	84.77		2.138	-59555	21369	81.38		2.138	-26059	21359	356.5		1.121	-32372	21375	666.7		1.121	-24281	21370	183.6		1.121	-4768	21366	56.15
1.122	-45663	6354	0.9522		2.139	-45044	21371	79.75		2.139	-59361	21370	96.25		2.139	-25946	21360	317.5		1.122	-32272	21376	549.2		1.122	-24358	21371	134.4		1.122	-4878	21367	17.24
1.122	-45783	6355	0.4523		2.14	-45067	21372	78.21		2.14	-59197	21371	111		2.14	-25897	21361	317.9		1.122	-32098	21377	438.2		1.122	-24486	21372	113.4		1.122	-5011	21368	12.86
1.123	-45978	6356	0.3405		2.141	-44988	21373	92.88		2.141	-59103	21372	124.5		2.141	-25919	21362	375		1.123	-31899	21378	368.9		1.123	-24637	21373	114.5		1.123	-5137	21369	23.16
1.124	-46232	6357	0.2942		2.142	-44879	21374	135.4		2.142	-59126	21373	136.9		2.142	-25989	21363	520.4		1.124	-31736	21379	384.8		1.124	-24738	21374	128.8		1.124	-5234	21370	39.14
1.125	-46425	6358	0.2392		2.142	-44789	21375	229.6		2.142	-59228	21374	150		2.142	-26027	21364	786.7		1.125	-31674	21380	524.7		1.125	-24762	21375	149.6		1.125	-5279	21371	53.51
1.126	-46516	6359	0.4338		2.143	-44720	21376	369.1		2.143	-59336	21375	167.6		2.143	-26014	21365	1206		1.126	-31775	21381	826		1.126	-24716	21376	166.8		1.126	-5289	21372	121.2
1.127	-46566	6360	7.905		2.144	-44715	21377	439.2		2.144	-59411	21376	192.9		2.144	-25988	21366	1874		1.127	-31961	21382	1322		1.127	-24593	21377	165.4		1.127	-5258	21373	345.7
1.128	-46645	6361	38		2.145	-44787	21378	346.4		2.145	-59425	21377	227.3		2.145	-25891	21367	2630		1.128	-32176	21383	2026		1.128	-24412	21378	138.2		1.128	-5165	21374	596.6
1.128	-46735	6362	57.34		2.146	-44913	21379	184.3		2.146	-59389	21378	267		2.146	-25748	21368	2818		1.128	-32287	21384	2852		1.128	-24198	21379	97.81		1.128	-5083	21375	663.3
1.129	-46748	6363	30.87		2.147	-44979	21380	82.45		2.147	-59300	21379	300.4		2.147	-25614	21369	2184		1.129	-32324	21385	3289		1.129	-24035	21380	64.57		1.129	-5081	21376	645.6
1.13	-46691	6364	4.282		2.148	-44972	21381	51.77		2.148	-59177	21380	311.3		2.148	-25592	21370	1330		1.13	-32310	21386	2852		1.13	-23970	21381	48.33		1.13	-5195	21377	628
1.131	-46689	6365	0.9395		2.148	-44985	21382	49.95		2.148	-59082	21381	291.3		2.148	-25700	21371	792		1.131	-32227	21387	1911		1.131	-24001	21382	46.2		1.131	-5441	21378	533.8
1.132	-46835	6366	1.176		2.149	-44998	21383	47.6		2.149	-59079	21382	246.5		2.149	-25850	21372	573.6		1.132	-32082	21388	1083		1.132	-24063	21383	50.65		1.132	-5748	21379	366.7
1.133	-47140	6367	0.781		2.15	-44919	21384	36.51		2.15	-59225	21383	194.5		2.15	-25934	21373	463.5		1.133	-31907	21389	572.3		1.133	-24064	21384	57.49		1.133	-5980	21380	212
1.133	-47459	6368	0.3625		2.151	-44710	21385	22.71		2.151	-59427	21384	152.7		2.151	-25927	21374	346.9		1.133	-31818	21390	344		1.133	-24004	21385	67.12		1.133	-6146	21381	136
1.134	-47701	6369	0.2981		2.152	-44446	21386	13.55		2.152	-59551	21385	128.4		2.152	-25909	21375	262.2		1.134	-31806	21391	278.3		1.134	-23962	21386	79.28		1.134	-6262	21382	130.4
1.135	-47857	6370	0.3359		2.152	-44244	21387	10.67		2.152	-59515	21386	117.6		2.152	-25975	21376	254.7		1.135	-31864	21392	286.8		1.135	-23994	21387	91.87		1.135	-6388	21383	180.7
1.136	-47947	6371	0.3643		2.153	-44115	21388	14.02		2.153	-59393	21387	112.7		2.153	-26036	21377	292.3		1.136	-32001	21393	338.5		1.136	-24069	21388	105.1		1.136	-6453	21384	319.2
1.137	-47998	6372	0.3154		2.154	-44122	21389	26.18		2.154	-59317	21388	107.1		2.154	-26059	21378	345.6		1.137	-32125	21394	434		1.137	-24105	21389	120.3		1.137	-6445	21385	583.7
1.138	-47981	6373	0.3771		2.155	-44282	21390	52.51		2.155	-59357	21389	96.87		2.155	-26042	21379	447.7		1.138	-32088	21395	636.5		1.138	-24125	21390	135.1		1.138	-6413	21386	800.1
1.138	-47918	6374	0.8082		2.156	-44490	21391	106.2		2.156	-59450	21390	82.21		2.156	-26054	21380	572.7		1.138	-31867	21396	1114		1.138	-24072	21391	142		1.138	-6412	21387	740.6
1.139	-47856	6375	1.327		2.157	-44624	21392	215		2.157	-59460	21391	66.42		2.157	-26079	21381	584.3		1.139	-31611	21397	1885		1.139	-23980	21392	137.2		1.139	-6518	21388	533.8
1.14	-47870	6376	1.355		2.158	-44629	21393	406.3		2.158	-59430	21392	53.04		2.158	-26019	21382	443.9		1.14	-31515	21398	2497		1.14	-23895	21393	126.4		1.14	-6718	21389	348.1
1.141	-47990	6377	1.017		2.158	-44601	21394	658.9		2.158	-59427	21393	43.86		2.158	-25947	21383	271.1		1.141	-31590	21399	2543		1.141	-23913	21394	114.3		1.141	-6989	21390	192.3
1.142	-48192	6378	0.7682		2.159	-44600	21395	848.3		2.159	-59516	21394	38.78		2.159	-25903	21384	155.6		1.142	-31737	21400	2201		1.142	-24016	21395	98.39		1.142	-7244	21391	92.25
1.143	-48404	6379	0.645		2.16	-44617	21396	804.8		2.16	-59590	21395	36.85		2.16	-25898	21385	97.01		1.143	-31858	21401	1771		1.143	-24057	21396	81.64		1.143	-7380	21392	42.68
1.143	-48563	6380	0.5473		2.161	-44625	21397	532.2		2.161	-59628	21396	37.16		2.161	-25938	21386	84.41		1.143	-31915	21402	1354		1.143	-24014	21397	76.61		1.143	-7373	21393	17.87
1.144	-48685	6381	0.4769		2.162	-44581	21398	241.6		2.162	-59620	21397	38.69		2.162	-26002	21387	141.4		1.144	-31948	21403	1004		1.144	-23882	21398	89.12		1.144	-7305	21394	10.03
1.145	-48770	6382	0.4616		2.162	-44525	21399	80.23		2.162	-59551	21398	40.3		2.162	-26134	21388	323.9		1.145	-31986	21404	792.7		1.145	-23804	21399	108.2		1.145	-7288	21395	13.29
1.146	-48853	6383	0.5135		2.163	-44501	21400	24.73		2.163	-59430	21399	41.16		2.163	-26261	21389	648.2		1.146	-32002	21405	759.6		1.146	-23779	21400	124.8		1.146	-7363	21396	22.76
1.147	-48914	6384	0.5609		2.164	-44520	21401	11.47		2.164	-59341	21400	40.99		2.164	-26304	21390	1035		1.147	-31955	21406	873.6		1.147	-23844	21401	147.2		1.147	-7491	21397	40.58
1.148	-48926	6385	0.466		2.165	-44586	21402	9.354		2.165	-59319	21401	40.12		2.165	-26268	21391	1271		1.148	-31829	21407	1020		1.148	-23956	21402	163.3		1.148	-7625	21398	126.8
1.148	-48915	6386	0.259		2.166	-44654	21403	8.842		2.166	-59325	21402	38.95		2.166	-26163	21392	1180		1.148	-31657	21408	1058		1.148	-24051	21403	140.8		1.148	-7717	21399	387.4
1.149	-48867	6387	0.106		2.167	-44693	21404	7.512		2.167	-59302	21403	37.64		2.167	-26076	21393	872.6		1.149	-31505	21409	955.8		1.149	-24090	21404	93.72		1.149	-7756	21400	749.1
1.15	-48812	6388	0.0504		2.168	-44668	21405	6.126		2.168	-59267	21404	36.31		2.168	-26001	21394	552.5		1.15	-31415	21410	822.4		1.15	-24105	21405	58.69		1.15	-7736	21401	979.5
1.151	-48798	6389	0.03352		2.168	-44569	21406	6.625		2.168	-59303	21405	35.66		2.168	-25980	21395	326.7		1.151	-31358	21411	785.5		1.151	-24196	21406	40.34		1.151	-7757	21402	946.6
1.152	-48882	6390	0.02038		2.169	-44439	21407	11.74		2.169	-59338	21406	36.85		2.169	-26021	21396	208.8		1.152	-31249	21412	895		1.152	-24312	21407	31.73		1.152	-7874	21403	681.2
1.153	-49083	6391	0.00865		2.17	-44363	21408	27.11		2.17	-59368	21407	41.16		2.17	-26073	21397	153.3		1.153	-31125	21413	1099		1.153	-24409	21408	34.85		1.153	-8081	21404	385.6
1.153	-49280	6392	0.00295		2.171	-44369	21409	58.95		2.171	-59384	21408	50.06		2.171	-26061	21398	135.3		1.153	-31056	21414	1312		1.153	-24383	21409	57.71		1.153	-8290	21405	238.8
1.154	-49404	6393	0.001643		2.172	-44459	21410	99.13		2.172	-59424	21409	65.13		2.172	-25961	21399	158.6		1.154	-31050	21415	1498		1.154	-24222	21410	111.9		1.154	-8357	21406	227.7
1.155	-49435	6394	0.001805		2.172	-44520	21411	118.9		2.172	-59378	21410	87.49		2.172	-25899	21400	245.9		1.155	-31057	21416	1666		1.155	-23934	21411	206.3		1.155	-8327	21407	260.8
1.156	-49445	6395	0.002739		2.173	-44480	21412	101		2.173	-59186	21411	117.3		2.173	-25939	21401	457.5		1.156	-31043	21417	1779		1.156	-23687	21412	340.7		1.156	-8259	21408	253.8
1.157	-49487	6396	0.004766		2.174	-44374	21413	64.87		2.174	-58905	21412	152.4		2.174	-26091	21402	802		1.157	-31070	21418	1754		1.157	-23617	21413	490.8		1.157	-8244	21409	207.7
1.158	-49553	6397	0.008681		2.175	-44251	21414	37.16		2.175	-58655	21413	185.4		2.175	-26294	21403	1078		1.158	-31131	21419	1589		1.158	-23719	21414	594		1.158	-8312	21410	219.8
1.158	-49607	6398	0.0154		2.176	-44231	21415	24.45		2.176	-58491	21414	204.1		2.176	-26441	21404	1135		1.158	-31197	21420	1394		1.158	-23843	21415	585.1		1.158	-8386	21411	322.4
1.159	-49631	6399	0.02509		2.177	-44293	21416	22.34		2.177	-58429	21415	199.9		2.177	-26485	21405	1085		1.159	-31268	21421	1240		1.159	-23894	21416	465.2		1.159	-8461	21412	393.1
1.16	-49661	6400	0.03685		2.178	-44397	21417	27.31		2.178	-58508	21416	174.9		2.178	-26402	21406	870.1		1.16	-31359	21422	1119		1.16	-23839	21417	305.9		1.16	-8499	21413	327.4
1.161	-49665	6401	0.0508		2.178	-44463	21418	36.8		2.178	-58720	21417	138.8		2.178	-26349	21407	482.3		1.161	-31480	21423	1040		1.161	-23715	21418	178.1		1.161	-8511	21414	210.4
1.162	-49653	6402	0.07213		2.179	-44425	21419	46.46		2.179	-59038	21418	103.1		2.179	-26377	21408	254		1.162	-31573	21424	1013		1.162	-23577	21419	104.6		1.162	-8535	21415	162.8
1.163	-49652	6403	0.116		2.18	-44315	21420	51.92		2.18	-59331	21419	76.27		2.18	-26428	21409	262.5		1.163	-31635	21425	1021		1.163	-23450	21420	73.39		1.163	-8619	21416	181
1.163	-49708	6404	0.1917		2.181	-44218	21421	52.77		2.181	-59473	21420	60.79		2.181	-26473	21410	373.3		1.163	-31651	21426	1066		1.163	-23352	21421	66.89		1.163	-8802	21417	189.1
1.164	-49824	6405	0.2504		2.182	-44173	21422	50.68		2.182	-59354	21421	54.53		2.182	-26426	21411	551.4		1.164	-31636	21427	1158		1.164	-23244	21422	76.02		1.164	-9014	21418	156.2
1.165	-49962	6406	0.2526		2.182	-44182	21423	46.74		2.182	-59107	21422	54.23		2.182	-26309	21412	709.3		1.165	-31522	21428	1281		1.165	-23082	21423	100.3		1.165	-9166	21419	127.4
1.166	-50094	6407	0.2652		2.183	-44214	21424	41.71		2.183	-58900	21423	57.94		2.183	-26134	21413	707.8		1.166	-31323	21429	1396		1.166	-22719	21424	145		1.166	-9209	21420	113.7
1.167	-50159	6408	0.3201		2.184	-44227	21425	34.97		2.184	-58837	21424	65.16		2.184	-25993	21414	571.2		1.167	-31089	21430	1434		1.167	-22031	21425	217.1		1.167	-9235	21421	109.9
1.168	-50141	6409	0.3169		2.185	-44267	21426	26.64		2.185	-58893	21425	75.98		2.185	-25994	21415	430.4		1.168	-30859	21431	1338		1.168	-20928	21426	316.7		1.168	-9315	21422	120.4
1.168	-50056	6410	0.2147		2.186	-44277	21427	19.97		2.186	-58940	21426	90.17		2.186	-26066	21416	307.4		1.168	-30670	21432	1139		1.168	-19315	21427	424.4		1.168	-9431	21423	119.2
1.169	-49963	6411	0.1179		2.187	-44269	21428	17.25		2.187	-58934	21427	107.1		2.187	-26186	21417	199		1.169	-30580	21433	935.6		1.169	-17122	21428	504.9		1.169	-9532	21424	94.08
1.17	-49877	6412	0.09803		2.188	-44220	21429	18.24		2.188	-58855	21428	125.8		2.188	-26284	21418	143.1		1.17	-30624	21434	807.1		1.17	-14331	21429	532.9		1.17	-9615	21425	59.74
1.171	-49837	6413	0.1472		2.188	-44149	21430	22.92		2.188	-58786	21429	145.5		2.188	-26353	21419	161.5		1.171	-30753	21435	777.3		1.171	-11049	21430	505.8		1.171	-9729	21426	35.49
1.172	-49890	6414	0.2444		2.189	-44116	21431	31.25		2.189	-58752	21430	165.4		2.189	-26373	21420	238.1		1.172	-30868	21436	850.1		1.172	-7466	21431	434.8		1.172	-9885	21427	30.02
1.173	-50012	6415	0.3476		2.19	-44118	21432	39.94		2.19	-58773	21431	184.2		2.19	-26327	21421	350.1		1.173	-30901	21437	996.4		1.173	-3881	21432	344.8		1.173	-10039	21428	40.26
1.173	-50177	6416	0.4116		2.191	-44156	21433	43.84		2.191	-58903	21432	198.6		2.191	-26283	21422	585.8		1.173	-30878	21438	1123		1.173	-572	21433	264.8		1.173	-10110	21429	66.21
1.174	-50315	6417	0.4376		2.192	-44230	21434	41.83		2.192	-59169	21433	204.5		2.192	-26293	21423	966.8		1.174	-30820	21439	1175		1.174	2411	21434	210		1.174	-10142	21430	128.2
1.175	-50437	6418	0.4471		2.193	-44321	21435	36.32		2.193	-59499	21434	200.3		2.193	-26403	21424	1237		1.175	-30767	21440	1193		1.175	5206	21435	184.1		1.175	-10094	21431	234.3
1.176	-50515	6419	0.4346		2.193	-44417	21436	29.83		2.193	-59692	21435	187.7		2.193	-26543	21425	1220		1.176	-30721	21441	1234		1.176	7848	21436	190.1		1.176	-10022	21432	299.5
1.177	-50515	6420	0.4115		2.194	-44449	21437	24.59		2.194	-59676	21436	170.9		2.194	-26616	21426	993.1		1.177	-30647	21442	1304		1.177	10190	21437	228.3		1.177	-9940	21433	253.7
1.178	-50444	6421	0.4022		2.195	-44452	21438	21.9		2.195	-59464	21437	154.6		2.195	-26598	21427	688.6		1.178	-30561	21443	1367		1.178	12113	21438	286.8		1.178	-9838	21434	177.8
1.178	-50381	6422	0.3749		2.196	-44474	21439	21.55		2.196	-59167	21438	142.4		2.196	-26494	21428	426.9		1.178	-30469	21444	1391		1.178	13587	21439	341.1		1.178	-9755	21435	207.5
1.179	-50424	6423	0.2961		2.197	-44499	21440	22.64		2.197	-58921	21439	136.8		2.197	-26381	21429	262.6		1.179	-30428	21445	1407		1.179	14677	21440	367.2		1.179	-9727	21436	392.7
1.18	-50526	6424	0.209		2.197	-44465	21441	24.34		2.197	-58809	21440	139.6		2.197	-26331	21430	206.8		1.18	-30425	21446	1474		1.18	15450	21441	353.3		1.18	-9831	21437	542.9
1.181	-50635	6425	0.168		2.198	-44363	21442	26.38		2.198	-58896	21441	151.3		2.198	-26377	21431	247.4		1.181	-30433	21447	1583		1.181	15885	21442	303.5		1.181	-10001	21438	465.9
1.182	-50731	6426	0.1779		2.199	-44247	21443	28.66		2.199	-59108	21442	168.9		2.199	-26494	21432	321.9		1.182	-30443	21448	1658		1.182	15912	21443	239.9		1.182	-10192	21439	328.2
1.183	-50865	6427	0.2228		2.2	-44194	21444	30.65		2.2	-59327	21443	180.9		2.2	-26587	21433	451.9		1.183	-30477	21449	1615		1.183	15486	21444	189.7		1.183	-10390	21440	323
1.183	-51045	6428	0.2861		2.201	-44214	21445	32.67		2.201	-59415	21444	172.7		2.201	-26629	21434	816		1.183	-30533	21450	1397		1.183	14650	21445	161.1		1.183	-10533	21441	391.6
1.184	-51158	6429	0.338		2.202	-44258	21446	37		2.202	-59375	21445	141.1		2.202	-26637	21435	1138		1.184	-30588	21451	1062		1.184	13546	21446	144		1.184	-10556	21442	432.5
1.185	-51099	6430	0.3352		2.203	-44285	21447	46.98		2.203	-59308	21446	100.4		2.203	-26657	21436	887.6		1.185	-30712	21452	766.4		1.185	12180	21447	131.9		1.185	-10498	21443	405.6
1.186	-50888	6431	0.272		2.203	-44264	21448	64.4		2.203	-59305	21447	67.36		2.203	-26667	21437	385.4		1.186	-30861	21453	601.7		1.186	10552	21448	126.2		1.186	-10453	21444	311
1.187	-50698	6432	0.1982		2.204	-44247	21449	87.32		2.204	-59359	21448	47.21		2.204	-26636	21438	144		1.187	-30977	21454	574.4		1.187	8601	21449	129.4		1.187	-10444	21445	193.3
1.188	-50670	6433	0.1577		2.205	-44238	21450	110.5		2.205	-59439	21449	36.74		2.205	-26581	21439	115.3		1.188	-31008	21455	679.3		1.188	6380	21450	140.7		1.188	-10456	21446	102.4
1.188	-50764	6434	0.1604		2.206	-44233	21451	129.2		2.206	-59515	21450	31.83		2.206	-26567	21440	161.6		1.188	-30936	21456	921.2		1.188	4028	21451	153.9		1.188	-10479	21447	54.73
1.189	-50864	6435	0.2067		2.207	-44253	21452	144.6		2.207	-59537	21451	30.37		2.207	-26590	21441	252.7		1.189	-30802	21457	1313		1.189	1590	21452	161.2		1.189	-10458	21448	43.67
1.19	-50897	6436	0.2763		2.207	-44339	21453	162.7		2.207	-59482	21452	31.87		2.207	-26602	21442	410.3		1.19	-30560	21458	1804		1.19	-895	21453	164.1		1.19	-10392	21449	60.85
1.191	-50869	6437	0.3049		2.208	-44484	21454	187		2.208	-59371	21453	36.68		2.208	-26553	21443	618.5		1.191	-30288	21459	2186		1.191	-3335	21454	172.8		1.191	-10370	21450	93.88
1.192	-50809	6438	0.2665		2.209	-44610	21455	212.2		2.209	-59248	21454	45.62		2.209	-26461	21444	731.6		1.192	-30077	21460	2262		1.192	-5642	21455	189.2		1.192	-10446	21451	117.5
1.192	-50748	6439	0.2344		2.21	-44659	21456	224.9		2.21	-59104	21455	59.69		2.21	-26392	21445	676.6		1.192	-29942	21461	2096		1.192	-7780	21456	198.3		1.192	-10565	21452	128.4
1.193	-50720	6440	0.2809		2.211	-44653	21457	217.3		2.211	-59004	21456	80.09		2.211	-26392	21446	562.6		1.193	-29971	21462	1835		1.193	-9785	21457	186.6		1.193	-10603	21453	191.1
1.194	-50755	6441	0.3896		2.212	-44619	21458	193.7		2.212	-58972	21457	108.7		2.212	-26498	21447	425.8		1.194	-30088	21463	1484		1.194	-11754	21458	157.4		1.194	-10552	21454	340.9
1.195	-50841	6442	0.4929		2.213	-44514	21459	160.9		2.213	-59045	21458	149.7		2.213	-26659	21448	272.1		1.195	-30273	21464	1075		1.195	-13692	21459	125.2		1.195	-10444	21455	483.3
1.196	-50925	6443	0.5984		2.213	-44380	21460	123		2.213	-59098	21459	210.1		2.213	-26818	21449	189.1		1.196	-30392	21465	721.4		1.196	-15537	21460	102.4		1.196	-10371	21456	538.3
1.197	-50990	6444	0.8545		2.214	-44333	21461	85.52		2.214	-59006	21460	293.5		2.214	-26885	21450	181.4		1.197	-30383	21466	482.7		1.197	-17148	21461	92.06		1.197	-10387	21457	504.2
1.197	-51058	6445	1.343		2.215	-44403	21462	56.27		2.215	-58792	21461	387.3		2.215	-26837	21451	193.6		1.197	-30308	21467	349.5		1.197	-18451	21462	91.52		1.197	-10447	21458	398.4
1.198	-51111	6446	1.632		2.216	-44506	21463	39.25		2.216	-58590	21462	460.4		2.216	-26719	21452	206		1.198	-30224	21468	304.4		1.198	-19552	21463	98.63		1.198	-10494	21459	278.3
1.199	-51133	6447	1.248		2.217	-44534	21464	32.2		2.217	-58612	21463	479.6		2.217	-26608	21453	209.7		1.199	-30243	21469	337.2		1.199	-20559	21464	112.5		1.199	-10473	21460	190.3
1.2	-51143	6448	0.5859		2.217	-44468	21465	31		2.217	-58816	21464	436.9		2.217	-26576	21454	201		1.2	-30323	21470	455.9		1.2	-21568	21465	131		1.2	-10477	21461	131.4
1.201	-51126	6449	0.2385		2.218	-44375	21466	33.09		2.218	-59057	21465	354		2.218	-26570	21455	193.1		1.201	-30368	21471	693		1.201	-22521	21466	151.5		1.201	-10553	21462	88.74
1.202	-51059	6450	0.2591		2.219	-44286	21467	37.58		2.219	-59202	21466	260.8		2.219	-26546	21456	212.2		1.202	-30289	21472	1110		1.202	-23282	21467	173.7		1.202	-10707	21463	59.69
1.202	-50942	6451	0.4344		2.22	-44221	21468	42.75		2.22	-59257	21467	177.8		2.22	-26494	21457	313.8		1.202	-30132	21473	1788		1.202	-23803	21468	201.1		1.202	-10834	21464	47.72
1.203	-50835	6452	0.4285		2.221	-44174	21469	43.57		2.221	-59280	21468	114.1		2.221	-26437	21458	546.5		1.203	-30023	21474	2671		1.203	-24163	21469	239.9		1.203	-10877	21465	51.16
1.204	-50760	6453	0.1947		2.222	-44157	21470	37.43		2.222	-59265	21469	71.02		2.222	-26397	21459	818.9		1.204	-29968	21475	3339		1.204	-24483	21470	288.8		1.204	-10825	21466	65.74
1.205	-50726	6454	0.03329		2.223	-44199	21471	29.25		2.223	-59239	21470	44.73		2.223	-26385	21460	943.1		1.205	-29975	21476	3313		1.205	-24855	21471	328		1.205	-10742	21467	87.71
1.206	-50797	6455	0.005679		2.223	-44278	21472	23.67		2.223	-59239	21471	29.97		2.223	-26479	21461	833.6		1.206	-30003	21477	2679		1.206	-25257	21472	330.4		1.206	-10707	21468	125
1.207	-50959	6456	0.004068		2.224	-44341	21473	19.99		2.224	-59298	21472	21.97		2.224	-26662	21462	585.7		1.207	-30090	21478	1924		1.207	-25599	21473	291.1		1.207	-10813	21469	254.3
1.207	-51193	6457	0.005234		2.225	-44340	21474	16.89		2.225	-59419	21473	17.48		2.225	-26822	21463	403.7		1.207	-30187	21479	1342		1.207	-25872	21474	235.8		1.207	-11018	21470	541.3
1.208	-51391	6458	0.005741		2.226	-44305	21475	14.77		2.226	-59534	21474	14.83		2.226	-26902	21464	368.5		1.208	-30260	21480	953.6		1.208	-26035	21475	190.1		1.208	-11144	21471	852
1.209	-51436	6459	0.005254		2.227	-44327	21476	14.17		2.227	-59618	21475	13.39		2.227	-26898	21465	377.5		1.209	-30301	21481	703.3		1.209	-26123	21476	160.7		1.209	-11148	21472	942
1.21	-51292	6460	0.00571		2.227	-44411	21477	15.97		2.227	-59655	21476	13.06		2.227	-26879	21466	350.2		1.21	-30246	21482	569.6		1.21	-26144	21477	143.1		1.21	-11089	21473	744.9
1.211	-51065	6461	0.009156		2.228	-44480	21478	22.64		2.228	-59630	21477	14.01		2.228	-26848	21467	296.1		1.211	-30174	21483	567.3		1.211	-26147	21478	132.3		1.211	-11045	21474	456.4
1.212	-50962	6462	0.01796		2.229	-44508	21479	39.88		2.229	-59579	21478	16.64		2.229	-26812	21468	232.9		1.212	-30122	21484	729.6		1.212	-26190	21479	127.4		1.212	-11045	21475	277.6
1.212	-50992	6463	0.0422		2.23	-44500	21480	79.86		2.23	-59583	21479	21.54		2.23	-26795	21469	173.4		1.212	-30152	21485	1098		1.212	-26224	21480	132.4		1.212	-11132	21476	232.3
1.213	-51009	6464	0.1281		2.231	-44515	21481	142.1		2.231	-59718	21480	29.63		2.231	-26812	21470	164.2		1.213	-30204	21486	1682		1.213	-26257	21481	148.7		1.213	-11280	21477	269.6
1.214	-50957	6465	0.3738		2.232	-44512	21482	185.6		2.232	-59910	21481	42.16		2.232	-26795	21471	301.7		1.214	-30209	21487	2340		1.214	-26236	21482	168.6		1.214	-11345	21478	320.9
1.215	-50913	6466	0.7958		2.233	-44547	21483	176.7		2.233	-59973	21482	60.79		2.233	-26694	21472	643.6		1.215	-30147	21488	2696		1.215	-26206	21483	179.6		1.215	-11265	21479	320.1
1.216	-50957	6467	1.227		2.233	-44605	21484	140.5		2.233	-59812	21483	87.26		2.233	-26547	21473	863.7		1.216	-30052	21489	2494		1.216	-26234	21484	179.3		1.216	-11085	21480	264
1.217	-51053	6468	1.519		2.234	-44655	21485	111.1		2.234	-59488	21484	122.3		2.234	-26482	21474	651.4		1.217	-29936	21490	1968		1.217	-26355	21485	174.1		1.217	-10923	21481	196.8
1.217	-51131	6469	1.595		2.235	-44666	21486	91.34		2.235	-59147	21485	164.1		2.235	-26562	21475	373.9		1.217	-29750	21491	1546		1.217	-26527	21486	168.8		1.217	-10829	21482	163.1
1.218	-51151	6470	1.339		2.236	-44646	21487	74.57		2.236	-58931	21486	206.3		2.236	-26742	21476	365.1		1.218	-29399	21492	1390		1.218	-26669	21487	165.2		1.218	-10774	21483	169.2
1.219	-51115	6471	0.8438		2.237	-44655	21488	58.1		2.237	-58897	21487	239.5		2.237	-26939	21477	474.3		1.219	-28782	21493	1368		1.219	-26834	21488	164.2		1.219	-10730	21484	182.5
1.22	-51113	6472	0.4284		2.237	-44653	21489	42.13		2.237	-59007	21488	256		2.237	-27069	21478	510.3		1.22	-27759	21494	1309		1.22	-26998	21489	164.9		1.22	-10772	21485	170.8
1.221	-51146	6473	0.2307		2.238	-44632	21490	29.39		2.238	-59161	21489	252.2		2.238	-27089	21479	438		1.221	-26153	21495	1213		1.221	-27182	21490	166.1		1.221	-10944	21486	138.5
1.222	-51174	6474	0.1677		2.239	-44561	21491	21.91		2.239	-59225	21490	231.6		2.239	-27043	21480	339.8		1.222	-23821	21496	1215		1.222	-27338	21491	169		1.222	-11134	21487	126.8
1.222	-51168	6475	0.1561		2.24	-44446	21492	19.94		2.24	-59161	21491	204.4		2.24	-27020	21481	282.5		1.222	-20728	21497	1362		1.222	-27418	21492	177.8		1.222	-11199	21488	156.2
1.223	-51177	6476	0.1606		2.241	-44345	21493	25.87		2.241	-59063	21492	182.7		2.241	-27030	21482	260.8		1.223	-16983	21498	1532		1.223	-27448	21493	197.4		1.223	-11114	21489	219.5
1.224	-51268	6477	0.1659		2.242	-44286	21494	44.45		2.242	-59009	21493	173.8		2.242	-27078	21483	237.7		1.224	-12774	21499	1639		1.224	-27423	21494	228.1		1.224	-11044	21490	305.5
1.225	-51353	6478	0.1698		2.243	-44297	21495	68.54		2.243	-59008	21494	178.8		2.243	-27127	21484	209.1		1.225	-8271	21500	1716		1.225	-27438	21495	250.3		1.225	-11018	21491	325
1.226	-51385	6479	0.1809		2.243	-44373	21496	81.81		2.243	-59012	21495	194.9		2.243	-27136	21485	207.4		1.226	-3643	21501	1798		1.226	-27527	21496	238.2		1.226	-11087	21492	230.9
1.227	-51401	6480	0.209		2.244	-44465	21497	91.39		2.244	-59069	21496	216.9		2.244	-27068	21486	234.2		1.227	855	21502	1845		1.227	-27670	21497	193.8		1.227	-11167	21493	156.6
1.227	-51421	6481	0.2601		2.245	-44515	21498	121.5		2.245	-59214	21497	238.2		2.245	-26906	21487	284.6		1.227	4988	21503	1771		1.227	-27822	21498	138.7		1.227	-11188	21494	175.1
1.228	-51473	6482	0.3457		2.246	-44507	21499	168.5		2.246	-59380	21498	252.5		2.246	-26775	21488	383.3		1.228	8577	21504	1562		1.228	-27909	21499	90.94		1.228	-11167	21495	214.2
1.229	-51469	6483	0.4776		2.247	-44519	21500	189.3		2.247	-59505	21499	255.5		2.247	-26791	21489	498.9		1.229	11682	21505	1337		1.229	-27928	21500	59.4		1.229	-11090	21496	203.6
1.23	-51405	6484	0.574		2.247	-44570	21501	159.6		2.247	-59560	21500	245.9		2.247	-26940	21490	525.6		1.23	14313	21506	1239		1.23	-27898	21501	41.35		1.23	-10983	21497	144.4
1.231	-51330	6485	0.5028		2.248	-44572	21502	114.2		2.248	-59547	21501	225.5		2.248	-27094	21491	462.1		1.231	16404	21507	1310		1.231	-27889	21502	30.09		1.231	-10824	21498	94.65
1.232	-51293	6486	0.3254		2.249	-44491	21503	87.72		2.249	-59488	21502	198		2.249	-27121	21492	413.3		1.232	17898	21508	1472		1.232	-27926	21503	23.68		1.232	-10705	21499	75.49
1.232	-51336	6487	0.2175		2.25	-44376	21504	82.37		2.25	-59443	21503	168.1		2.25	-27020	21493	427.1		1.232	18752	21509	1615		1.232	-27974	21504	22.43		1.232	-10682	21500	67.62
1.233	-51452	6488	0.2219		2.251	-44322	21505	101.2		2.251	-59495	21504	140		2.251	-26879	21494	528.1		1.233	19039	21510	1684		1.233	-27961	21505	25.22		1.233	-10755	21501	78.44
1.234	-51556	6489	0.287		2.252	-44357	21506	160.1		2.252	-59635	21505	115.9		2.252	-26796	21495	736.7		1.234	18679	21511	1671		1.234	-27916	21506	31.43		1.234	-10874	21502	132.7
1.235	-51584	6490	0.3434		2.253	-44451	21507	225.2		2.253	-59779	21506	96.88		2.253	-26823	21496	960.9		1.235	17691	21512	1547		1.235	-27879	21507	43.85		1.235	-11033	21503	227.1
1.236	-51556	6491	0.3251		2.253	-44537	21508	216.2		2.253	-59899	21507	82.8		2.253	-26926	21497	1072		1.236	16185	21513	1327		1.236	-27847	21508	62.02		1.236	-11160	21504	343.2
1.237	-51549	6492	0.2562		2.254	-44582	21509	142.6		2.254	-59995	21508	73		2.254	-27022	21498	1053		1.237	14356	21514	1113		1.237	-27784	21509	75.61		1.237	-11238	21505	452.5
1.237	-51580	6493	0.2591		2.255	-44572	21510	84.56		2.255	-60023	21509	66.8		2.255	-27066	21499	921.6		1.237	12291	21515	982.7		1.237	-27673	21510	77.31		1.237	-11258	21506	491.1
1.238	-51529	6494	0.4947		2.256	-44502	21511	67.35		2.256	-59931	21510	63.86		2.256	-27019	21500	711.8		1.238	9921	21516	918.1		1.238	-27555	21511	72.45		1.238	-11260	21507	430.6
1.239	-51399	6495	1.019		2.257	-44444	21512	72.01		2.257	-59674	21511	64.11		2.257	-26920	21501	508		1.239	7182	21517	872.8		1.239	-27509	21512	69.77		1.239	-11298	21508	331.4
1.24	-51203	6496	1.542		2.257	-44450	21513	81.64		2.257	-59384	21512	67.67		2.257	-26813	21502	362.2		1.24	4128	21518	859.7		1.24	-27584	21513	74.49		1.24	-11355	21509	273.5
1.241	-51052	6497	1.9		2.258	-44531	21514	83.86		2.258	-59180	21513	74.38		2.258	-26787	21503	281.2		1.241	929	21519	914.7		1.241	-27722	21514	82.74		1.241	-11462	21510	296
1.242	-51068	6498	3.177		2.259	-44591	21515	76.84		2.259	-59131	21514	82.94		2.259	-26843	21504	264.7		1.242	-2322	21520	998.7		1.242	-27896	21515	82.88		1.242	-11541	21511	367.8
1.242	-51244	6499	5.335		2.26	-44596	21516	76.22		2.26	-59237	21515	90.7		2.26	-26945	21505	287.5		1.242	-5515	21521	1043		1.242	-28043	21516	74.21		1.242	-11554	21512	396.6
1.243	-51426	6500	5.154		2.261	-44573	21517	93.06		2.261	-59402	21516	95.55		2.261	-27058	21506	309.6		1.243	-8561	21522	1034		1.243	-28137	21517	68.42		1.243	-11484	21513	337.1
1.244	-51422	6501	2.371		2.262	-44532	21518	113.7		2.262	-59526	21517	97.68		2.262	-27095	21507	319.6		1.244	-11371	21523	990.7		1.244	-28167	21518	67.86		1.244	-11447	21514	244.7
1.245	-51225	6502	0.5084		2.263	-44465	21519	122		2.263	-59558	21518	99.17		2.263	-27080	21508	355.3		1.245	-14037	21524	971.3		1.245	-28169	21519	65.39		1.245	-11469	21515	174.5
1.246	-51048	6503	0.1473		2.263	-44425	21520	119.8		2.263	-59568	21519	102.4		2.263	-26991	21509	477.6		1.246	-16593	21525	1043		1.246	-28192	21520	59.52		1.246	-11488	21516	121.4
1.247	-51055	6504	0.06828		2.264	-44434	21521	114.5		2.264	-59599	21520	109.1		2.264	-26918	21510	669.3		1.247	-18984	21526	1171		1.247	-28207	21521	53.99		1.247	-11392	21517	78.22
1.247	-51282	6505	0.03482		2.265	-44469	21522	109.6		2.265	-59627	21521	120.7		2.265	-26915	21511	804.3		1.247	-21109	21527	1256		1.247	-28190	21522	50.52		1.247	-11211	21518	53.7
1.248	-51583	6506	0.01798		2.266	-44490	21523	109.7		2.266	-59599	21522	138		2.266	-26941	21512	868.9		1.248	-22942	21528	1278		1.248	-28155	21523	47.55		1.248	-11063	21519	48.56
1.249	-51752	6507	0.00956		2.267	-44503	21524	125.3		2.267	-59471	21523	159.3		2.267	-26959	21513	1010		1.249	-24568	21529	1286		1.249	-28105	21524	44.01		1.249	-11033	21520	68.34
1.25	-51727	6508	0.00566		2.267	-44537	21525	157.9		2.267	-59265	21524	180.4		2.267	-26868	21514	1239		1.25	-25975	21530	1312		1.25	-28095	21525	40.96		1.25	-11087	21521	108.9
1.251	-51598	6509	0.004145		2.268	-44576	21526	184		2.268	-59050	21525	194.7		2.268	-26757	21515	1372		1.251	-27243	21531	1341		1.251	-28117	21526	38.66		1.251	-11188	21522	136.5
1.252	-51557	6510	0.003887		2.269	-44591	21527	177.2		2.269	-58876	21526	196.7		2.269	-26711	21516	1276		1.252	-28347	21532	1274		1.252	-28162	21527	35.45		1.252	-11286	21523	134.7
1.253	-51594	6511	0.004457		2.27	-44547	21528	144		2.27	-58820	21527	185.6		2.27	-26747	21517	1013		1.253	-29305	21533	1091		1.253	-28230	21528	30.49		1.253	-11415	21524	124.4
1.253	-51646	6512	0.005937		2.271	-44431	21529	112.7		2.271	-58850	21528	167.4		2.271	-26888	21518	723.2		1.253	-30130	21534	928.2		1.253	-28265	21529	25.24		1.253	-11533	21525	122.9
1.254	-51671	6513	0.008917		2.272	-44312	21530	100.1		2.272	-58985	21529	151.1		2.272	-27038	21519	492.3		1.254	-30841	21535	867.3		1.254	-28269	21530	21.47		1.254	-11567	21526	124.3
1.255	-51685	6514	0.01518		2.273	-44283	21531	96.9		2.273	-59182	21530	145		2.273	-27160	21520	352.6		1.255	-31432	21536	888.8		1.255	-28263	21531	20.38		1.255	-11575	21527	116.3
1.256	-51722	6515	0.03157		2.273	-44353	21532	86.5		2.273	-59371	21531	152.8		2.273	-27195	21521	287.6		1.256	-31884	21537	961.6		1.256	-28302	21532	23.84		1.256	-11586	21528	104.1
1.257	-51700	6516	0.08486		2.274	-44445	21533	73.26		2.274	-59521	21532	171.8		2.274	-27165	21522	267.2		1.257	-32259	21538	1067		1.257	-28374	21533	32.52		1.257	-11643	21529	97.15
1.258	-51569	6517	0.232		2.275	-44502	21534	67.27		2.275	-59600	21533	192.2		2.275	-27163	21523	287.5		1.258	-32585	21539	1179		1.258	-28456	21534	44.44		1.258	-11619	21530	90.78
1.258	-51296	6518	0.4788		2.276	-44541	21535	67.91		2.276	-59704	21534	198.8		2.276	-27198	21524	349.3		1.258	-32813	21540	1251		1.258	-28567	21535	58.28		1.258	-11532	21531	77.25
1.259	-50983	6519	0.733		2.277	-44571	21536	75.9		2.277	-59841	21535	182.2		2.277	-27285	21525	419		1.259	-32949	21541	1222		1.259	-28680	21536	73.03		1.259	-11508	21532	64.64
1.26	-50845	6520	0.876		2.277	-44580	21537	93.46		2.277	-59936	21536	146.7		2.277	-27336	21526	449.2		1.26	-33093	21542	1069		1.26	-28736	21537	84.66		1.26	-11545	21533	71.23
1.261	-50944	6521	0.8128		2.278	-44554	21538	114		2.278	-59901	21537	106		2.278	-27323	21527	444.4		1.261	-33308	21543	887.5		1.261	-28705	21538	85.64		1.261	-11538	21534	96.77
1.262	-51195	6522	0.5978		2.279	-44516	21539	127.3		2.279	-59737	21538	72.8		2.279	-27246	21528	436.9		1.262	-33538	21544	760.9		1.262	-28646	21539	70.78		1.262	-11414	21535	115.1
1.263	-51458	6523	0.394		2.28	-44448	21540	137.4		2.28	-59549	21539	51.44		2.28	-27117	21529	421.3		1.263	-33716	21545	665.6		1.263	-28634	21540	47.51		1.263	-11233	21536	103.9
1.263	-51650	6524	0.2562		2.281	-44424	21541	154.4		2.281	-59428	21540	39.79		2.281	-26980	21530	367.9		1.263	-33843	21546	578.2		1.263	-28667	21541	28.98		1.263	-11057	21537	74.2
1.264	-51760	6525	0.1723		2.282	-44447	21542	167.8		2.282	-59444	21541	34.23		2.282	-26863	21531	279.9		1.264	-33925	21547	533.1		1.264	-28718	21542	19.36		1.264	-10942	21538	54.14
1.265	-51849	6526	0.1372		2.283	-44501	21543	156.9		2.283	-59556	21542	32.44		2.283	-26827	21532	222.1		1.265	-33998	21548	562.9		1.265	-28755	21543	15.8		1.265	-10924	21539	60.32
1.266	-51901	6527	0.1324		2.283	-44537	21544	126.5		2.283	-59664	21543	33.24		2.283	-26882	21533	262.7		1.266	-34087	21549	664.7		1.266	-28798	21544	16.39		1.266	-11047	21540	89.2
1.267	-51866	6528	0.1381		2.284	-44554	21545	100.8		2.284	-59656	21544	36.14		2.284	-27003	21534	429.1		1.267	-34248	21550	812.6		1.267	-28811	21545	22.3		1.267	-11220	21541	121.4
1.268	-51686	6529	0.1401		2.285	-44611	21546	87.02		2.285	-59463	21545	41.2		2.285	-27146	21535	682.5		1.268	-34432	21551	973.9		1.268	-28777	21546	34.68		1.268	-11343	21542	135.3
1.268	-51393	6530	0.132		2.286	-44645	21547	75.43		2.286	-59141	21546	48.84		2.286	-27217	21536	958.6		1.268	-34611	21552	1155		1.268	-28717	21547	50.47		1.268	-11348	21543	122.8
1.269	-51116	6531	0.1149		2.287	-44658	21548	62.97		2.287	-58815	21547	59.8		2.287	-27198	21537	1176		1.269	-34734	21553	1380		1.269	-28707	21548	62.7		1.269	-11264	21544	102.6
1.27	-50929	6532	0.09455		2.287	-44650	21549	57.52		2.287	-58666	21548	75.45		2.287	-27119	21538	1165		1.27	-34822	21554	1514		1.27	-28770	21549	65.93		1.27	-11236	21545	96.02
1.271	-50909	6533	0.07569		2.288	-44642	21550	68.76		2.288	-58818	21549	96.7		2.288	-27011	21539	912		1.271	-34873	21555	1350		1.271	-28825	21550	61.83		1.271	-11263	21546	90.04
1.272	-51040	6534	0.06073		2.289	-44624	21551	105.4		2.289	-59209	21550	121.1		2.289	-26928	21540	633.2		1.272	-34918	21556	994.6		1.272	-28842	21551	55.72		1.272	-11368	21547	70.34
1.273	-51236	6535	0.05086		2.29	-44606	21552	160.2		2.29	-59547	21551	141.4		2.29	-26852	21541	453.8		1.273	-35031	21557	720		1.273	-28859	21552	49.4		1.273	-11479	21548	52.66
1.273	-51375	6536	0.04898		2.291	-44626	21553	195.4		2.291	-59600	21552	148.9		2.291	-26835	21542	358.8		1.273	-35147	21558	572.6		1.273	-28964	21553	42.79		1.273	-11618	21549	47.17
1.274	-51432	6537	0.06627		2.292	-44696	21554	184.9		2.292	-59443	21553	139.3		2.292	-26848	21543	322.6		1.274	-35192	21559	490.2		1.274	-29121	21554	36.94		1.274	-11718	21550	46.46
1.275	-51477	6538	0.121		2.293	-44765	21555	150.2		2.293	-59322	21554	116.1		2.293	-26841	21544	319.4		1.275	-35163	21560	479.4		1.275	-29189	21555	32.79		1.275	-11702	21551	50.88
1.276	-51568	6539	0.1863		2.293	-44792	21556	117.6		2.293	-59312	21555	87.4		2.293	-26807	21545	321.6		1.276	-35176	21561	552.2		1.276	-29127	21556	30.16		1.276	-11588	21552	60.09
1.277	-51738	6540	0.1905		2.294	-44796	21557	93.87		2.294	-59340	21556	61.79		2.294	-26783	21546	339.4		1.277	-35335	21562	685.1		1.277	-29010	21557	27.4		1.277	-11417	21553	60.95
1.278	-51918	6541	0.134		2.295	-44795	21558	84.57		2.295	-59409	21557	43.68		2.295	-26866	21547	399.6		1.278	-35570	21563	838.1		1.278	-28924	21558	23.34		1.278	-11348	21554	50.27
1.278	-52105	6542	0.08465		2.296	-44809	21559	94.51		2.296	-59560	21558	32.64		2.296	-27027	21548	468.3		1.278	-35837	21564	980.7		1.278	-28905	21559	19.43		1.278	-11336	21555	43.01
1.279	-52269	6543	0.06914		2.297	-44819	21560	126.7		2.297	-59756	21559	26.4		2.297	-27205	21549	499.7		1.279	-36011	21565	1080		1.279	-28882	21560	17.84		1.279	-11300	21556	45.38
1.28	-52376	6544	0.07617		2.297	-44808	21561	184.8		2.297	-59927	21560	23.62		2.297	-27283	21550	483.5		1.28	-36078	21566	1079		1.28	-28831	21561	18.48		1.28	-11224	21557	54.01
1.281	-52387	6545	0.09982		2.298	-44735	21562	244		2.298	-60009	21561	24.15		2.298	-27228	21551	402.6		1.281	-36020	21567	950.9		1.281	-28754	21562	20.05		1.281	-11243	21558	74.65
1.282	-52227	6546	0.142		2.299	-44634	21563	246.4		2.299	-59995	21562	29.13		2.299	-27110	21552	285.8		1.282	-35919	21568	757.1		1.282	-28692	21563	21.93		1.282	-11433	21559	109.4
1.283	-51982	6547	0.2009		2.3	-44542	21564	177.2		2.3	-59845	21563	41.36		2.3	-27020	21553	201.9		1.283	-35899	21569	601		1.283	-28700	21564	23.88		1.283	-11612	21560	156.4
1.283	-51726	6548	0.2579		2.301	-44516	21565	94.25		2.301	-59611	21564	65.97		2.301	-27061	21554	164		1.283	-35931	21570	544.7		1.283	-28734	21565	25.43		1.283	-11624	21561	212.6
1.284	-51488	6549	0.2924		2.302	-44503	21566	47.83		2.302	-59397	21565	110.3		2.302	-27183	21555	147.1		1.284	-35984	21571	561.5		1.284	-28731	21566	25.97		1.284	-11502	21562	260.4
1.285	-51310	6550	0.3698		2.303	-44495	21567	36		2.303	-59281	21566	180.3		2.303	-27287	21556	146.8		1.285	-35959	21572	583.7		1.285	-28645	21567	25.94		1.285	-11443	21563	278.2
1.286	-51212	6551	1.019		2.303	-44487	21568	39.34		2.303	-59332	21567	271.5		2.303	-27269	21557	184.1		1.286	-35892	21573	581.7		1.286	-28555	21568	26.72		1.286	-11545	21564	268.5
1.287	-51235	6552	2.579		2.304	-44518	21569	46.68		2.304	-59480	21568	361.9		2.304	-27140	21558	272.4		1.287	-35844	21574	573.6		1.287	-28556	21569	28.18		1.287	-11701	21565	248.9
1.288	-51315	6553	3.676		2.305	-44582	21570	53.82		2.305	-59669	21569	419.1		2.305	-27067	21559	385.6		1.288	-35885	21575	584.6		1.288	-28640	21570	28.3		1.288	-11805	21566	204.2
1.288	-51425	6554	3.255		2.306	-44620	21571	58.27		2.306	-59804	21570	422.2		2.306	-27118	21560	465		1.288	-36013	21576	610.1		1.288	-28763	21571	25.76		1.288	-11850	21567	139.5
1.289	-51524	6555	2.797		2.307	-44651	21572	58.74		2.307	-59801	21571	373.1		2.307	-27262	21561	479.7		1.289	-36159	21577	617.1		1.289	-28894	21572	21.85		1.289	-11891	21568	102
1.29	-51569	6556	3.004		2.307	-44691	21573	59.09		2.307	-59667	21572	291.3		2.307	-27400	21562	482.4		1.29	-36242	21578	576.4		1.29	-29042	21573	19.62		1.29	-11892	21569	93.63
1.291	-51567	6557	2.504		2.308	-44739	21574	67.35		2.308	-59500	21573	203.2		2.308	-27484	21563	528.2		1.291	-36253	21579	476.2		1.291	-29155	21574	21.55		1.291	-11774	21570	96.67
1.292	-51543	6558	1.295		2.309	-44729	21575	83.17		2.309	-59426	21574	130.2		2.309	-27468	21564	577.2		1.292	-36242	21580	354.8		1.292	-29242	21575	28.41		1.292	-11606	21571	108
1.293	-51539	6559	0.5866		2.31	-44678	21576	88.12		2.31	-59480	21575	80.49		2.31	-27351	21565	582.2		1.293	-36240	21581	281.6		1.293	-29312	21576	38.2		1.293	-11472	21572	117.8
1.293	-51532	6560	0.4244		2.311	-44624	21577	68.85		2.311	-59575	21576	51.29		2.311	-27209	21566	576.4		1.293	-36223	21582	265.2		1.293	-29332	21577	45.14		1.293	-11444	21573	124.1
1.294	-51515	6561	0.3795		2.312	-44587	21578	41.35		2.312	-59605	21577	35.48		2.312	-27157	21567	588.2		1.294	-36189	21583	271.9		1.294	-29253	21578	44.14		1.294	-11479	21574	135.1
1.295	-51548	6562	0.4161		2.313	-44563	21579	26.25		2.313	-59536	21578	27.18		2.313	-27205	21568	570.7		1.295	-36127	21584	301.4		1.295	-29071	21579	37.64		1.295	-11505	21575	139.4
1.296	-51659	6563	0.5905		2.313	-44550	21580	23.1		2.313	-59447	21579	23.16		2.313	-27320	21569	496		1.296	-36116	21585	394		1.296	-28883	21580	32.36		1.296	-11521	21576	113.6
1.297	-51801	6564	0.8755		2.314	-44569	21581	23.86		2.314	-59413	21580	22.15		2.314	-27398	21570	416.5		1.297	-36150	21586	623.5		1.297	-28760	21581	30.24		1.297	-11518	21577	75.51
1.298	-51852	6565	1.066		2.315	-44606	21582	28.93		2.315	-59416	21581	24.06		2.315	-27370	21571	383.1		1.298	-36209	21587	943.8		1.298	-28749	21582	27.59		1.298	-11529	21578	61.87
1.298	-51806	6566	0.99		2.316	-44663	21583	46.77		2.316	-59374	21582	29.92		2.316	-27266	21572	387		1.298	-36263	21588	1066		1.298	-28824	21583	22.4		1.298	-11585	21579	85.36
1.299	-51716	6567	0.8059		2.317	-44721	21584	86.35		2.317	-59261	21583	42.43		2.317	-27163	21573	371.1		1.299	-36312	21589	873.5		1.299	-28918	21584	17.71		1.299	-11658	21580	135.9
1.3	-51600	6568	1.855		2.318	-44744	21585	142.8		2.318	-59141	21584	66.49		2.318	-27211	21574	300.9		1.3	-36430	21590	615.6		1.3	-29021	21585	18.18		1.3	-11760	21581	184.9
1.301	-51463	6569	3.149		2.318	-44704	21586	189.7		2.318	-59086	21585	108.1		2.318	-27304	21575	216.2		1.301	-36552	21591	446		1.301	-29118	21586	27.52		1.301	-11844	21582	228.6
1.302	-51340	6570	2.237		2.319	-44591	21587	205.3		2.319	-59083	21586	169.7		2.319	-27386	21576	167.9		1.302	-36634	21592	324.6		1.302	-29197	21587	43.45		1.302	-11890	21583	276.5
1.303	-51288	6571	1.18		2.32	-44492	21588	193.7		2.32	-59034	21587	241.8		2.32	-27380	21577	169.6		1.303	-36614	21593	234.9		1.303	-29240	21588	52.69		1.303	-11890	21584	282.2
1.303	-51281	6572	1.659		2.321	-44463	21589	158.7		2.321	-58962	21588	300.7		2.321	-27362	21578	214.9		1.303	-36557	21594	186.4		1.303	-29228	21589	45.44		1.303	-11772	21585	208.5
1.304	-51317	6573	3.704		2.322	-44545	21590	104.3		2.322	-58982	21589	320.5		2.322	-27366	21579	292.1		1.304	-36440	21595	180.3		1.304	-29190	21590	31.14		1.304	-11560	21586	106.7
1.305	-51379	6574	12.43		2.322	-44649	21591	54.21		2.322	-59196	21590	290.9		2.322	-27345	21580	401.7		1.305	-36315	21596	216.1		1.305	-29143	21591	22.79		1.305	-11305	21587	42.32
1.306	-51425	6575	30.06		2.323	-44732	21592	24.41		2.323	-59462	21591	225.6		2.323	-27302	21581	534.7		1.306	-36266	21597	291.4		1.306	-29127	21592	19.84		1.306	-11128	21588	25.88
1.307	-51457	6576	46.28		2.324	-44774	21593	11.22		2.324	-59598	21592	151.8		2.324	-27201	21582	643.4		1.307	-36324	21598	417.3		1.307	-29161	21593	16.51		1.307	-11111	21589	39.96
1.308	-51509	6577	47.33		2.325	-44811	21594	7.139		2.325	-59563	21593	92.08		2.325	-27099	21583	689		1.308	-36458	21599	657.8		1.308	-29198	21594	12.05		1.308	-11215	21590	64.99
1.308	-51573	6578	31.52		2.326	-44867	21595	6.635		2.326	-59472	21594	53.73		2.326	-26981	21584	658.2		1.308	-36480	21600	1048		1.308	-29170	21595	9.199		1.308	-11342	21591	73.19
1.309	-51589	6579	13.46		2.327	-44904	21596	6.915		2.327	-59432	21595	32.95		2.327	-26925	21585	554.6		1.309	-36394	21601	1382		1.309	-29101	21596	10.01		1.309	-11431	21592	54.26
1.31	-51549	6580	4.846		2.328	-44903	21597	7.612		2.328	-59402	21596	23.05		2.328	-26950	21586	416.3		1.31	-36268	21602	1377		1.31	-29039	21597	14.33		1.31	-11487	21593	40.52
1.311	-51529	6581	3.229		2.328	-44865	21598	9.328		2.328	-59409	21597	18.85		2.328	-27081	21587	296.5		1.311	-36218	21603	1078		1.311	-28991	21598	19.78		1.311	-11530	21594	73.03
1.312	-51563	6582	3.657		2.329	-44840	21599	12.39		2.329	-59494	21598	17.29		2.329	-27305	21588	235.4		1.312	-36274	21604	721.3		1.312	-28913	21599	23.07		1.312	-11594	21595	159.4
1.313	-51618	6583	3.888		2.33	-44826	21600	16.47		2.33	-59653	21599	16.99		2.33	-27532	21589	245.9		1.313	-36380	21605	442.5		1.313	-28832	21600	22.9		1.313	-11646	21596	230
1.313	-51629	6584	3.292		2.331	-44828	21601	21.45		2.331	-59725	21600	17.46		2.331	-27657	21590	324.7		1.313	-36448	21606	272.6		1.313	-28830	21601	21.13		1.313	-11674	21597	198.2
1.314	-51623	6585	2.414		2.332	-44853	21602	28.76		2.332	-59614	21601	18.53		2.332	-27649	21591	458.6		1.314	-36467	21607	193.2		1.314	-28950	21602	20.99		1.314	-11700	21598	103.8
1.315	-51630	6586	1.669		2.332	-44882	21603	40.67		2.332	-59417	21602	19.97		2.332	-27639	21592	571.1		1.315	-36458	21608	170.3		1.315	-29141	21603	24.7		1.315	-11734	21599	49.79
1.316	-51638	6587	1.11		2.333	-44869	21604	57.34		2.333	-59335	21603	21.3		2.333	-27658	21593	569		1.316	-36532	21609	174.6		1.316	-29326	21604	32.59		1.316	-11799	21600	61.76
1.317	-51622	6588	0.7681		2.334	-44781	21605	76.71		2.334	-59426	21604	22.09		2.334	-27650	21594	476.2		1.317	-36686	21610	198.8		1.317	-29402	21605	42.52		1.317	-11826	21601	113.2
1.317	-51596	6589	0.5708		2.335	-44646	21606	96.84		2.335	-59557	21605	22.32		2.335	-27493	21595	391.5		1.317	-36805	21611	258.2		1.317	-29395	21606	48.79		1.317	-11780	21602	155.9
1.318	-51629	6590	0.4158		2.336	-44544	21607	116.8		2.336	-59610	21606	22.48		2.336	-27195	21596	358.8		1.318	-36856	21612	378.2		1.318	-29417	21607	46.82		1.318	-11670	21603	149
1.319	-51672	6591	0.2906		2.337	-44532	21608	135.8		2.337	-59656	21607	23.4		2.337	-26886	21597	367.2		1.319	-36797	21613	571.3		1.319	-29493	21608	40.28		1.319	-11562	21604	104
1.32	-51686	6592	0.217		2.338	-44585	21609	150		2.338	-59799	21608	25.93		2.338	-26720	21598	430.4		1.32	-36728	21614	801.2		1.32	-29530	21609	37.46		1.32	-11533	21605	64.31
1.321	-51648	6593	0.1984		2.338	-44604	21610	152.9		2.338	-59975	21609	30.5		2.338	-26760	21599	545.3		1.321	-36670	21615	998.3		1.321	-29480	21610	41.78		1.321	-11542	21606	60.64
1.322	-51641	6594	0.2352		2.339	-44540	21611	137.7		2.339	-59999	21610	37.44		2.339	-26925	21600	628.7		1.322	-36683	21616	1119		1.322	-29457	21611	48.89		1.322	-11545	21607	84.47
1.322	-51699	6595	0.357		2.34	-44418	21612	107.2		2.34	-59809	21611	47.86		2.34	-27086	21601	616.8		1.322	-36728	21617	1137		1.322	-29522	21612	51.54		1.322	-11477	21608	112.3
1.323	-51777	6596	0.6478		2.341	-44326	21613	77.26		2.341	-59494	21612	63.68		2.341	-27164	21602	523.9		1.323	-36734	21618	1044		1.323	-29562	21613	46.4		1.323	-11343	21609	125
1.324	-51837	6597	1.138		2.342	-44334	21614	61.95		2.342	-59259	21613	86.01		2.342	-27172	21603	382.3		1.324	-36732	21619	898.4		1.324	-29449	21614	36.9		1.324	-11246	21610	115.7
1.325	-51855	6598	1.504		2.342	-44458	21615	66.44		2.342	-59230	21614	112.9		2.342	-27180	21604	234.1		1.325	-36770	21620	755.9		1.325	-29186	21615	29.27		1.325	-11259	21611	102.4
1.326	-51859	6599	1.353		2.343	-44628	21616	84.45		2.343	-59350	21615	139.3		2.343	-27273	21605	141.9		1.326	-36888	21621	618.5		1.326	-28917	21616	26.18		1.326	-11356	21612	111.9
1.327	-51849	6600	0.9168		2.344	-44745	21617	93.3		2.344	-59453	21616	159.3		2.344	-27419	21606	119.4		1.327	-36969	21622	497.6		1.327	-28769	21617	26.62		1.327	-11432	21613	214.5
1.327	-51872	6601	0.6967		2.345	-44762	21618	77.28		2.345	-59382	21617	169.2		2.345	-27550	21607	131.8		1.327	-36948	21623	425.5		1.327	-28788	21618	28.91		1.327	-11460	21614	456.5
1.328	-51939	6602	0.7676		2.346	-44721	21619	48.56		2.346	-59254	21618	167.9		2.346	-27624	21608	152.8		1.328	-36846	21624	395.7		1.328	-28934	21619	30.87		1.328	-11500	21615	545.2
1.329	-52001	6603	0.9941		2.347	-44689	21620	26.46		2.347	-59204	21619	157.1		2.347	-27612	21609	170.7		1.329	-36795	21625	378.4		1.329	-29098	21620	30.53		1.329	-11552	21616	323.2
1.33	-51960	6604	1.332		2.348	-44718	21621	16.38		2.348	-59283	21620	141.1		2.348	-27493	21610	234.6		1.33	-36842	21626	374.4		1.33	-29247	21621	28.27		1.33	-11614	21617	140.9
1.331	-51800	6605	1.54		2.348	-44787	21622	15.28		2.348	-59410	21621	125.1		2.348	-27314	21611	503.4		1.331	-36950	21627	399.1		1.331	-29394	21622	26.23		1.331	-11642	21618	102.8
1.332	-51615	6606	1.332		2.349	-44851	21623	20.76		2.349	-59494	21622	113		2.349	-27166	21612	922.9		1.332	-37104	21628	451.6		1.332	-29538	21623	25.41		1.332	-11616	21619	83.78
1.332	-51496	6607	0.9262		2.35	-44878	21624	32.77		2.35	-59482	21623	107.2		2.35	-27134	21613	1009		1.332	-37230	21629	538.2		1.332	-29600	21624	25.3		1.332	-11577	21620	87.04
1.333	-51460	6608	0.6438		2.351	-44873	21625	51.86		2.351	-59387	21624	109.6		2.351	-27193	21614	636.9		1.333	-37319	21630	694.3		1.333	-29568	21625	26.33		1.333	-11510	21621	125.9
1.334	-51425	6609	0.475		2.352	-44847	21626	74.89		2.352	-59262	21625	120		2.352	-27277	21615	273.8		1.334	-37349	21631	935.1		1.334	-29489	21626	30.19		1.334	-11435	21622	185.9
1.335	-51325	6610	0.3522		2.352	-44832	21627	93.35		2.352	-59181	21626	132.6		2.352	-27348	21616	123.7		1.335	-37311	21632	1187		1.335	-29374	21627	37.9		1.335	-11390	21623	210.6
1.336	-51175	6611	0.2743		2.353	-44835	21628	99.98		2.353	-59149	21627	137.9		2.353	-27362	21617	79.06		1.336	-37227	21633	1309		1.336	-29247	21628	49.56		1.336	-11401	21624	191.3
1.337	-51084	6612	0.2326		2.354	-44846	21629	95.54		2.354	-59149	21628	128.6		2.354	-27339	21618	82.24		1.337	-37091	21634	1208		1.337	-29136	21629	64		1.337	-11392	21625	174
1.337	-51101	6613	0.2174		2.355	-44823	21630	87.11		2.355	-59171	21629	105.1		2.355	-27349	21619	128.5		1.337	-37019	21635	951.8		1.337	-29074	21630	74.42		1.337	-11282	21626	159.9
1.338	-51226	6614	0.2512		2.356	-44770	21631	82.24		2.356	-59221	21630	75.26		2.356	-27380	21620	245.2		1.338	-37017	21636	716.4		1.338	-29061	21631	74.18		1.338	-11196	21627	141.1
1.339	-51365	6615	0.4367		2.357	-44691	21632	87.92		2.357	-59326	21631	48.62		2.357	-27403	21621	472.7		1.339	-37060	21637	582		1.339	-29019	21632	71.36		1.339	-11294	21628	122.4
1.34	-51454	6616	0.9994		2.358	-44606	21633	107.7		2.358	-59438	21632	30.24		2.358	-27326	21622	828.9		1.34	-37080	21638	507.1		1.34	-29006	21633	77.96		1.34	-11481	21629	92.54
1.341	-51514	6617	2.008		2.358	-44542	21634	132.7		2.358	-59547	21633	19.42		2.358	-27196	21623	1217		1.341	-37078	21639	449.2		1.341	-29038	21634	87.23		1.341	-11650	21630	64.19
1.342	-51571	6618	4.69		2.359	-44518	21635	145.8		2.359	-59583	21634	13.37		2.359	-27120	21624	1431		1.342	-37123	21640	408		1.342	-29167	21635	84.99		1.342	-11743	21631	61.1
1.342	-51649	6619	10.58		2.36	-44565	21636	137.5		2.36	-59546	21635	9.981		2.36	-27165	21625	1389		1.342	-37162	21641	403.2		1.342	-29328	21636	72.8		1.342	-11845	21632	83.28
1.343	-51716	6620	13.11		2.361	-44607	21637	114		2.361	-59488	21636	8.142		2.361	-27317	21626	1200		1.343	-37187	21642	457.2		1.343	-29414	21637	62.03		1.343	-12005	21633	125.1
1.344	-51805	6621	7.408		2.362	-44624	21638	90.13		2.362	-59443	21637	7.294		2.362	-27470	21627	956.5		1.344	-37187	21643	580.3		1.344	-29433	21638	57.94		1.344	-12115	21634	193.6
1.345	-51870	6622	1.732		2.362	-44594	21639	78.72		2.362	-59463	21638	7.131		2.362	-27604	21628	706.4		1.345	-37240	21644	755.2		1.345	-29398	21639	58.96		1.345	-12141	21635	296.3
1.346	-51853	6623	0.4102		2.363	-44606	21640	91.25		2.363	-59489	21639	7.516		2.363	-27711	21629	535.1		1.346	-37328	21645	929.9		1.346	-29403	21640	62.39		1.346	-12056	21636	409.5
1.347	-51731	6624	0.4349		2.364	-44664	21641	139.8		2.364	-59510	21640	8.414		2.364	-27778	21630	528		1.347	-37413	21646	1039		1.347	-29453	21641	67.64		1.347	-11948	21637	506.3
1.347	-51526	6625	0.7796		2.365	-44706	21642	205.2		2.365	-59561	21641	9.876		2.365	-27793	21631	690.8		1.347	-37419	21647	1046		1.347	-29533	21642	76.37		1.347	-11862	21638	624.5
1.348	-51347	6626	1.356		2.366	-44703	21643	225.8		2.366	-59639	21642	12.06		2.366	-27754	21632	827.5		1.348	-37329	21648	973.6		1.348	-29622	21643	87.98		1.348	-11777	21639	797.7
1.349	-51305	6627	1.954		2.367	-44659	21644	172.4		2.367	-59724	21643	15.23		2.367	-27673	21633	720.4		1.349	-37199	21649	885.4		1.349	-29677	21644	97.12		1.349	-11675	21640	922.2
1.35	-51450	6628	2.369		2.368	-44624	21645	93.49		2.368	-59739	21644	19.7		2.368	-27521	21634	466.2		1.35	-37167	21650	795.1		1.35	-29682	21645	100.8		1.35	-11542	21641	851.1
1.351	-51688	6629	2.733		2.368	-44607	21646	43.59		2.368	-59692	21645	25.62		2.368	-27305	21635	281.4		1.351	-37266	21651	661.2		1.351	-29643	21646	103.2		1.351	-11424	21642	657.1
1.352	-51847	6630	3.224		2.369	-44611	21647	28.01		2.369	-59632	21646	32.82		2.369	-27106	21636	217.3		1.352	-37418	21652	510.3		1.352	-29613	21647	101.3		1.352	-11358	21643	490.3
1.352	-51885	6631	3.476		2.37	-44610	21648	34.24		2.37	-59595	21647	40.7		2.37	-27016	21637	248.9		1.352	-37542	21653	426.9		1.352	-29585	21648	84.92		1.352	-11377	21644	320.7
1.353	-51839	6632	3.016		2.371	-44609	21649	68.62		2.371	-59582	21648	48.67		2.371	-27079	21638	367.4		1.353	-37558	21654	446		1.353	-29537	21649	60.43		1.353	-11434	21645	150.9
1.354	-51738	6633	2.073		2.372	-44603	21650	155.7		2.372	-59573	21649	56.55		2.372	-27207	21639	541		1.354	-37446	21655	535.1		1.354	-29466	21650	44.79		1.354	-11519	21646	63.61
1.355	-51666	6634	1.198		2.372	-44624	21651	286.6		2.372	-59591	21650	63.83		2.372	-27265	21640	698.2		1.355	-37274	21656	640.8		1.355	-29438	21651	43.26		1.355	-11600	21647	46.82
1.356	-51645	6635	0.6307		2.373	-44658	21652	370.2		2.373	-59626	21651	68.81		2.373	-27191	21641	754.6		1.356	-37208	21657	750.9		1.356	-29468	21652	54.54		1.356	-11630	21648	45.8
1.357	-51666	6636	0.3346		2.374	-44718	21653	332.2		2.374	-59650	21652	69.23		2.374	-27089	21642	676.7		1.357	-37302	21658	884.6		1.357	-29533	21653	80.73		1.357	-11570	21649	36.15
1.357	-51722	6637	0.1964		2.375	-44824	21654	222.1		2.375	-59621	21653	64.48		2.375	-27081	21643	551.7		1.357	-37461	21659	1008		1.357	-29624	21654	119.8		1.357	-11539	21650	26.58
1.358	-51800	6638	0.1329		2.376	-44930	21655	123		2.376	-59565	21654	56.35		2.376	-27142	21644	537.6		1.358	-37589	21660	1049		1.358	-29682	21655	150.4		1.358	-11633	21651	28.53
1.359	-51891	6639	0.1059		2.377	-45015	21656	63.07		2.377	-59544	21655	47.39		2.377	-27195	21645	763.8		1.359	-37638	21661	992.6		1.359	-29707	21656	149		1.359	-11827	21652	42.07
1.36	-51914	6640	0.1027		2.378	-45047	21657	34.57		2.378	-59534	21656	39.45		2.378	-27170	21646	1321		1.36	-37601	21662	897.6		1.36	-29734	21657	123.1		1.36	-11988	21653	74.69
1.361	-51812	6641	0.1338		2.378	-45045	21658	23.76		2.378	-59573	21657	33.44		2.378	-27119	21647	2142		1.361	-37468	21663	836.1		1.361	-29796	21658	95.33		1.361	-11991	21654	134.2
1.362	-51593	6642	0.2799		2.379	-44985	21659	22.15		2.379	-59625	21658	29.34		2.379	-27096	21648	2720		1.362	-37325	21664	851.8		1.362	-29870	21659	73.01		1.362	-11884	21655	195.1
1.362	-51337	6643	0.5532		2.38	-44908	21660	27.1		2.38	-59699	21659	26.64		2.38	-27083	21649	2608		1.362	-37272	21665	846.6		1.362	-29878	21660	55.61		1.362	-11711	21656	256.2
1.363	-51165	6644	0.7484		2.381	-44825	21661	39.91		2.381	-59778	21660	24.73		2.381	-27116	21650	2110		1.363	-37303	21666	701.9		1.363	-29835	21661	44.6		1.363	-11596	21657	406.3
1.364	-51158	6645	0.8257		2.382	-44783	21662	64.34		2.382	-59854	21661	23.24		2.382	-27158	21651	1745		1.364	-37347	21667	526.9		1.364	-29734	21662	40.62		1.364	-11538	21658	680.3
1.365	-51296	6646	0.8911		2.382	-44794	21663	104.6		2.382	-59932	21662	21.94		2.382	-27247	21652	1690		1.365	-37354	21668	436.7		1.365	-29618	21663	41.4		1.365	-11450	21659	763.8
1.366	-51517	6647	0.8293		2.383	-44812	21664	158.9		2.383	-59927	21663	20.83		2.383	-27319	21653	1812		1.366	-37383	21669	403.1		1.366	-29480	21664	42.32		1.366	-11310	21660	473.6
1.367	-51692	6648	0.6488		2.384	-44770	21665	207.2		2.384	-59842	21664	20.12		2.384	-27328	21654	1784		1.367	-37445	21670	409.7		1.367	-29301	21665	41.99		1.367	-11185	21661	198.5
1.367	-51708	6649	0.5495		2.385	-44626	21666	221.6		2.385	-59694	21665	20.15		2.385	-27313	21655	1504		1.367	-37520	21671	470.9		1.367	-29125	21666	47.71		1.367	-11144	21662	130.7
1.368	-51608	6650	0.6411		2.386	-44477	21667	199.9		2.386	-59605	21666	21.08		2.386	-27307	21656	1176		1.368	-37586	21672	600.4		1.368	-29026	21667	70.29		1.368	-11181	21663	121.4
1.369	-51519	6651	0.9211		2.387	-44422	21668	162.6		2.387	-59661	21667	22.72		2.387	-27324	21657	931.2		1.369	-37657	21673	795.1		1.369	-29078	21668	104.5		1.369	-11295	21664	113.5
1.37	-51493	6652	1.137		2.388	-44482	21669	124.3		2.388	-59854	21668	24.56		2.388	-27327	21658	758.8		1.37	-37713	21674	995.7		1.37	-29286	21669	123.4		1.37	-11502	21665	123.3
1.371	-51436	6653	1.098		2.388	-44624	21670	90.93		2.388	-60052	21669	26.01		2.388	-27285	21659	642.2		1.371	-37735	21675	1144		1.371	-29564	21670	112.2		1.371	-11734	21666	151.1
1.372	-51342	6654	0.9064		2.389	-44805	21671	68.65		2.389	-60147	21670	26.85		2.389	-27237	21660	544		1.372	-37750	21676	1257		1.372	-29817	21671	86.99		1.372	-11871	21667	167.9
1.372	-51320	6655	0.5892		2.39	-44968	21672	59.06		2.39	-60159	21671	27.55		2.39	-27211	21661	476.3		1.372	-37772	21677	1326		1.372	-29942	21672	67.63		1.372	-11903	21668	200
1.373	-51408	6656	0.2509		2.391	-45041	21673	58.5		2.391	-60131	21672	29.1		2.391	-27238	21662	469.1		1.373	-37768	21678	1259		1.373	-29916	21673	59.18		1.373	-11896	21669	262.3
1.374	-51532	6657	0.07432		2.392	-45001	21674	68.15		2.392	-60019	21673	32.58		2.392	-27330	21663	517.3		1.374	-37719	21679	1052		1.374	-29801	21674	57.52		1.374	-11909	21670	282.5
1.375	-51594	6658	0.02639		2.392	-44888	21675	94.89		2.392	-59803	21674	38.44		2.392	-27439	21664	595.6		1.375	-37668	21680	862		1.375	-29708	21675	57.2		1.375	-11920	21671	241.7
1.376	-51624	6659	0.01742		2.393	-44790	21676	140.8		2.393	-59573	21675	45.65		2.393	-27569	21665	654		1.376	-37676	21681	780.2		1.376	-29660	21676	55.87		1.376	-11905	21672	225.9
1.377	-51693	6660	0.0192		2.394	-44711	21677	200.2		2.394	-59483	21676	52.14		2.394	-27652	21666	697.5		1.377	-37722	21682	734.1		1.377	-29559	21677	56.76		1.377	-11859	21673	275.5
1.378	-51808	6661	0.03392		2.395	-44604	21678	275.3		2.395	-59566	21677	56.26		2.395	-27647	21667	799.7		1.378	-37766	21683	651.8		1.378	-29395	21678	66.26		1.378	-11810	21674	328.4
1.378	-51910	6662	0.09459		2.396	-44491	21679	366.2		2.396	-59706	21678	57.85		2.396	-27560	21668	1027		1.378	-37774	21684	548.9		1.378	-29260	21679	89.88		1.378	-11772	21675	327.2
1.379	-51925	6663	0.256		2.397	-44425	21680	425.4		2.397	-59793	21679	58.18		2.397	-27477	21669	1357		1.379	-37752	21685	472.3		1.379	-29240	21680	126.9		1.379	-11755	21676	280.5
1.38	-51815	6664	0.4886		2.398	-44460	21681	392.7		2.398	-59783	21680	58.59		2.398	-27434	21670	1562		1.38	-37691	21686	455.9		1.38	-29298	21681	161.3		1.38	-11705	21677	222.5
1.381	-51622	6665	0.866		2.398	-44522	21682	293.7		2.398	-59716	21681	58.66		2.398	-27382	21671	1453		1.381	-37646	21687	524.8		1.381	-29363	21682	169.2		1.381	-11628	21678	182.7
1.382	-51440	6666	3.066		2.399	-44556	21683	198.3		2.399	-59614	21682	56.82		2.399	-27316	21672	1268		1.382	-37671	21688	710.5		1.382	-29426	21683	146.2		1.382	-11507	21679	151.6
1.383	-51375	6667	4.959		2.4	-44566	21684	123.8		2.4	-59525	21683	52.25		2.4	-27268	21673	1394		1.383	-37744	21689	1022		1.383	-29514	21684	112.3		1.383	-11367	21680	106.3
1.383	-51417	6668	3.16		2.401	-44601	21685	68.28		2.401	-59520	21684	45.71		2.401	-27300	21674	1699		1.383	-37809	21690	1401		1.383	-29630	21685	86.84		1.383	-11264	21681	81.95
1.384	-51456	6669	1.438		2.402	-44677	21686	38.79		2.402	-59596	21685	38.83		2.402	-27408	21675	1655		1.384	-37841	21691	1792		1.384	-29813	21686	75.26		1.384	-11274	21682	102.8
1.385	-51425	6670	1.391		2.402	-44754	21687	32.87		2.402	-59680	21686	32.9		2.402	-27588	21676	1283		1.385	-37881	21692	2145		1.385	-29985	21687	73.42		1.385	-11465	21683	139.1
1.386	-51374	6671	1.105		2.403	-44742	21688	50.4		2.403	-59661	21687	28.41		2.403	-27764	21677	1030		1.386	-37923	21693	2321		1.386	-30107	21688	73.49		1.386	-11714	21684	181.9
1.387	-51440	6672	0.6923		2.404	-44643	21689	112.6		2.404	-59546	21688	25.49		2.404	-27839	21678	972.5		1.387	-37931	21694	2178		1.387	-30203	21689	69.94		1.387	-11879	21685	251.5
1.388	-51590	6673	0.3892		2.405	-44487	21690	233.7		2.405	-59442	21689	24.42		2.405	-27797	21679	975		1.388	-37879	21695	1722		1.388	-30283	21690	63.31		1.388	-11857	21686	351.5
1.388	-51699	6674	0.2475		2.406	-44376	21691	351.5		2.406	-59371	21690	25.6		2.406	-27675	21680	997.5		1.388	-37775	21696	1149		1.388	-30347	21691	57.95		1.388	-11792	21687	474.5
1.389	-51693	6675	0.1819		2.407	-44402	21692	383.4		2.407	-59322	21691	29.37		2.407	-27579	21681	1098		1.389	-37720	21697	701.4		1.389	-30290	21692	57.08		1.389	-11802	21688	622.7
1.39	-51677	6676	0.1447		2.408	-44587	21693	341.9		2.408	-59271	21692	35.52		2.408	-27521	21682	1257		1.39	-37778	21698	456		1.39	-30095	21693	59.74		1.39	-11884	21689	765.7
1.391	-51730	6677	0.1246		2.408	-44824	21694	283.4		2.408	-59254	21693	42.6		2.408	-27431	21683	1294		1.391	-37923	21699	361.1		1.391	-29836	21694	61.97		1.391	-11929	21690	805.3
1.392	-51830	6678	0.1091		2.409	-44921	21695	235.7		2.409	-59320	21694	47.91		2.409	-27324	21684	1155		1.392	-38022	21700	410.2		1.392	-29618	21695	61.75		1.392	-11871	21691	687.8
1.393	-51906	6679	0.093		2.41	-44847	21696	211.7		2.41	-59398	21695	49.01		2.41	-27262	21685	975.8		1.393	-37957	21701	653.4		1.393	-29515	21696	61.87		1.393	-11784	21692	474.4
1.393	-51916	6680	0.1137		2.411	-44710	21697	209.7		2.411	-59450	21696	45.44		2.411	-27349	21686	836		1.393	-37807	21702	868.3		1.393	-29515	21697	66.87		1.393	-11734	21693	261.9
1.394	-51915	6681	0.4311		2.412	-44671	21698	209.8		2.412	-59474	21697	39.09		2.412	-27532	21687	742.2		1.394	-37683	21703	833.8		1.394	-29614	21698	78.66		1.394	-11763	21694	131.9
1.395	-51877	6682	1.98		2.412	-44718	21699	191.7		2.412	-59508	21698	32.62		2.412	-27657	21688	743.2		1.395	-37685	21704	845.5		1.395	-29721	21699	96.02		1.395	-11783	21695	105.3
1.396	-51799	6683	5.275		2.413	-44799	21700	157.1		2.413	-59585	21699	27.72		2.413	-27636	21689	895.7		1.396	-37758	21705	1188		1.396	-29791	21700	117.8		1.396	-11750	21696	183.3
1.397	-51700	6684	7.635		2.414	-44857	21701	124.5		2.414	-59655	21700	24.78		2.414	-27492	21690	1146		1.397	-37813	21706	1940		1.397	-29824	21701	145.2		1.397	-11713	21697	539.5
1.398	-51653	6685	6.482		2.415	-44869	21702	103.3		2.415	-59684	21701	23.69		2.415	-27351	21691	1331		1.398	-37825	21707	3156		1.398	-29898	21702	178.2		1.398	-11725	21698	1077
1.398	-51656	6686	3.774		2.416	-44841	21703	87.09		2.416	-59643	21702	24.29		2.416	-27319	21692	1350		1.398	-37788	21708	4518		1.398	-30060	21703	202.8		1.398	-11817	21699	1141
1.399	-51675	6687	1.839		2.417	-44797	21704	68.79		2.417	-59548	21703	26.2		2.417	-27344	21693	1227		1.399	-37785	21709	5242		1.399	-30219	21704	193.9		1.399	-11895	21700	662.6
1.4	-51716	6688	0.7933		2.418	-44800	21705	49.9		2.418	-59479	21704	28.81		2.418	-27360	21694	992.6		1.4	-37844	21710	4779		1.4	-30236	21705	150.7		1.4	-11943	21701	263.9
1.401	-51783	6689	0.331		2.418	-44879	21706	34.89		2.418	-59489	21705	31.48		2.418	-27326	21695	721.7		1.401	-37954	21711	3474		1.401	-30026	21706	101.8		1.401	-11923	21702	117.3
1.402	-51849	6690	0.1653		2.419	-44981	21707	26.06		2.419	-59548	21706	33.74		2.419	-27285	21696	583.9		1.402	-38010	21712	2132		1.402	-29701	21707	68.74		1.402	-11827	21703	63.02
1.403	-51904	6691	0.1147		2.42	-45048	21708	24.84		2.42	-59555	21707	35.67		2.42	-27274	21697	619.1		1.403	-38005	21713	1229		1.403	-29442	21708	51.54		1.403	-11753	21704	52.19
1.403	-51971	6692	0.1294		2.421	-45078	21709	34.2		2.421	-59484	21708	38.14		2.421	-27280	21698	715.3		1.403	-38002	21714	770.2		1.403	-29332	21709	43.25		1.403	-11721	21705	75.29
1.404	-51970	6693	0.2349		2.422	-45069	21710	59.44		2.422	-59388	21709	41.78		2.422	-27325	21699	787.7		1.404	-38054	21715	611.8		1.404	-29315	21710	40.37		1.404	-11770	21706	123.2
1.405	-51864	6694	0.5032		2.422	-45061	21711	99.84		2.422	-59331	21710	45.48		2.422	-27388	21700	766.8		1.405	-38135	21716	630		1.405	-29341	21711	41.86		1.405	-11781	21707	218.8
1.406	-51697	6695	1.004		2.423	-45035	21712	138.1		2.423	-59352	21711	46.93		2.423	-27420	21701	612.3		1.406	-38187	21717	676.2		1.406	-29388	21712	46.38		1.406	-11712	21708	312.9
1.407	-51583	6696	1.704		2.424	-45011	21713	156.6		2.424	-59455	21712	44.68		2.424	-27374	21702	424.6		1.407	-38174	21718	669.9		1.407	-29461	21713	52.34		1.407	-11653	21709	267.6
1.408	-51547	6697	2.16		2.425	-44961	21714	156.6		2.425	-59623	21713	39.28		2.425	-27299	21703	330.7		1.408	-38087	21719	709.8		1.408	-29614	21714	58.21		1.408	-11616	21710	130
1.408	-51584	6698	1.991		2.426	-44879	21715	145.8		2.426	-59764	21714	32.56		2.426	-27289	21704	353.2		1.408	-37994	21720	985.6		1.408	-29762	21715	60.42		1.408	-11623	21711	52.24
1.409	-51674	6699	1.888		2.427	-44797	21716	128.4		2.427	-59828	21715	26.41		2.427	-27359	21705	459.2		1.409	-37953	21721	1656		1.409	-29817	21716	55.58		1.409	-11617	21712	42.32
1.41	-51772	6700	2.71		2.428	-44703	21717	109.9		2.428	-59803	21716	22.1		2.428	-27421	21706	603.7		1.41	-37952	21722	2816		1.41	-29748	21717	45.96		1.41	-11630	21713	59.82
1.411	-51847	6701	3.682		2.428	-44624	21718	96.98		2.428	-59750	21717	19.66		2.428	-27387	21707	765.3		1.411	-37922	21723	4325		1.411	-29673	21718	36.96		1.411	-11694	21714	104.2
1.412	-51831	6702	3.381		2.429	-44552	21719	94.48		2.429	-59704	21718	18.21		2.429	-27250	21708	928.8		1.412	-37852	21724	5549		1.412	-29655	21719	30.98		1.412	-11767	21715	182.2
1.413	-51745	6703	2.103		2.43	-44566	21720	98.91		2.43	-59673	21719	17.13		2.43	-27129	21709	1065		1.413	-37802	21725	5741		1.413	-29651	21720	27.54		1.413	-11844	21716	278.8
1.413	-51591	6704	1.127		2.431	-44668	21721	98.75		2.431	-59646	21720	16.65		2.431	-27126	21710	1102		1.413	-37796	21726	4845		1.413	-29652	21721	26.15		1.413	-11898	21717	332.2
1.414	-51433	6705	0.838		2.432	-44773	21722	90.02		2.432	-59649	21721	17.29		2.432	-27229	21711	930.2		1.414	-37851	21727	3562		1.414	-29646	21722	28.09		1.414	-11929	21718	315
1.415	-51376	6706	1.005		2.432	-44797	21723	81.7		2.432	-59644	21722	19.65		2.432	-27359	21712	621.2		1.415	-37916	21728	2546		1.415	-29665	21723	38.07		1.415	-11971	21719	317.4
1.416	-51466	6707	1.375		2.433	-44742	21724	83.07		2.433	-59590	21723	24.33		2.433	-27455	21713	390.3		1.416	-37986	21729	1896		1.416	-29705	21724	62.79		1.416	-12021	21720	390.9
1.417	-51704	6708	1.619		2.434	-44666	21725	97.08		2.434	-59494	21724	31.9		2.434	-27501	21714	283.2		1.417	-38014	21730	1448		1.417	-29758	21725	100		1.417	-12063	21721	413.8
1.418	-51968	6709	1.546		2.435	-44652	21726	123.4		2.435	-59416	21725	43.01		2.435	-27466	21715	225.9		1.418	-38001	21731	1146		1.418	-29791	21726	127.6		1.418	-12043	21722	319.4
1.418	-52174	6710	1.352		2.436	-44721	21727	158.6		2.436	-59436	21726	58.29		2.436	-27384	21716	206.9		1.418	-37986	21732	1019		1.418	-29766	21727	120.4		1.418	-11942	21723	234.7
1.419	-52271	6711	1.339		2.437	-44806	21728	193.4		2.437	-59554	21727	77.59		2.437	-27324	21717	253.3		1.419	-37978	21733	1054		1.419	-29716	21728	83.15		1.419	-11748	21724	234.6
1.42	-52228	6712	1.547		2.438	-44801	21729	218.1		2.438	-59742	21728	98.97		2.438	-27302	21718	377.6		1.42	-37985	21734	1243		1.42	-29724	21729	45.21		1.42	-11494	21725	265.9
1.421	-52082	6713	1.788		2.438	-44683	21730	215.9		2.438	-59897	21729	117.7		2.438	-27305	21719	540.4		1.421	-37996	21735	1634		1.421	-29796	21730	24.02		1.421	-11297	21726	269.5
1.422	-51939	6714	2.134		2.439	-44598	21731	170.4		2.439	-59949	21730	127		2.439	-27267	21720	644.7		1.422	-38082	21736	2195		1.422	-29859	21731	17.28		1.422	-11211	21727	230.9
1.423	-51918	6715	3.675		2.44	-44637	21732	103.7		2.44	-59890	21731	121.7		2.44	-27265	21721	655.8		1.423	-38234	21737	2735		1.423	-29848	21732	18.45		1.423	-11254	21728	184.7
1.423	-51960	6716	6.982		2.441	-44761	21733	55.12		2.441	-59782	21732	102.6		2.441	-27320	21722	641.5		1.423	-38355	21738	3090		1.423	-29804	21733	23.74		1.423	-11380	21729	163.9
1.424	-51986	6717	8.428		2.442	-44894	21734	31.26		2.442	-59665	21733	77.57		2.442	-27456	21723	595.1		1.424	-38378	21739	3272		1.424	-29783	21734	31.01		1.424	-11477	21730	165.4
1.425	-51968	6718	5.469		2.443	-45004	21735	20.22		2.443	-59538	21734	54.89		2.443	-27641	21724	478.4		1.425	-38301	21740	3316		1.425	-29769	21735	39.63		1.425	-11507	21731	175
1.426	-51963	6719	2.043		2.443	-45018	21736	15.81		2.443	-59420	21735	38.12		2.443	-27792	21725	393.1		1.426	-38204	21741	3207		1.426	-29722	21736	50.35		1.426	-11502	21732	207.9
1.427	-51983	6720	0.7897		2.444	-44911	21737	16.62		2.444	-59332	21736	26.74		2.444	-27869	21726	409.1		1.427	-38112	21742	2929		1.427	-29644	21737	62.49		1.427	-11587	21733	282.6
1.428	-52007	6721	0.4645		2.445	-44699	21738	22.87		2.445	-59280	21737	19.31		2.445	-27839	21727	447.2		1.428	-38060	21743	2503		1.428	-29577	21738	73.19		1.428	-11778	21734	327.4
1.428	-52044	6722	0.3135		2.446	-44459	21739	34.97		2.446	-59277	21738	14.69		2.446	-27748	21728	435.2		1.428	-38026	21744	2033		1.428	-29579	21739	79.83		1.428	-11958	21735	303.4
1.429	-52068	6723	0.254		2.447	-44310	21740	49.11		2.447	-59293	21739	11.97		2.447	-27676	21729	430.3		1.429	-37994	21745	1685		1.429	-29691	21740	81.23		1.429	-12088	21736	307.3
1.43	-52101	6724	0.2562		2.447	-44299	21741	57.76		2.447	-59354	21740	10.5		2.447	-27624	21730	605		1.43	-37990	21746	1556		1.43	-29804	21741	78.9		1.43	-12145	21737	338.8
1.431	-52122	6725	0.3225		2.448	-44452	21742	58.34		2.448	-59411	21741	9.942		2.448	-27545	21731	1060		1.431	-38009	21747	1604		1.431	-29816	21742	76.57		1.431	-12154	21738	310.8
1.432	-52131	6726	0.4508		2.449	-44617	21743	55.19		2.449	-59433	21742	10.14		2.449	-27430	21732	1406		1.432	-38050	21748	1694		1.432	-29660	21743	78.25		1.432	-12121	21739	240
1.433	-52078	6727	0.5866		2.45	-44683	21744	55.34		2.45	-59412	21743	10.95		2.45	-27280	21733	1156		1.433	-38056	21749	1715		1.433	-29485	21744	88.28		1.433	-12012	21740	217.1
1.433	-51975	6728	0.6574		2.451	-44696	21745	64.95		2.451	-59382	21744	12.13		2.451	-27159	21734	624.4		1.433	-38067	21750	1683		1.433	-29453	21745	111.3		1.433	-11866	21741	283.2
1.434	-51901	6729	7.479		2.452	-44711	21746	84		2.452	-59387	21745	13.3		2.452	-27109	21735	336		1.434	-38077	21751	1669		1.434	-29612	21746	150.5		1.434	-11689	21742	369.8
1.435	-51883	6730	24.72		2.453	-44692	21747	105.5		2.453	-59412	21746	13.88		2.453	-27205	21736	287.1		1.435	-38054	21752	1696		1.435	-29818	21747	200.9		1.435	-11543	21743	411.5
1.436	-51939	6731	29.52		2.453	-44579	21748	124.7		2.453	-59498	21747	13.58		2.453	-27405	21737	332.1		1.436	-37928	21753	1785		1.436	-29934	21748	245.5		1.436	-11465	21744	437.5
1.437	-51963	6732	15.37		2.454	-44424	21749	145.4		2.454	-59598	21748	12.59		2.454	-27599	21738	443		1.437	-37827	21754	1999		1.437	-29978	21749	264.1		1.437	-11431	21745	464.4
1.438	-51938	6733	7.793		2.455	-44329	21750	163.9		2.455	-59695	21749	11.41		2.455	-27669	21739	567		1.438	-37854	21755	2370		1.438	-30016	21750	247.4		1.438	-11435	21746	466.4
1.438	-51914	6734	7.907		2.456	-44394	21751	160.4		2.456	-59754	21750	10.51		2.456	-27655	21740	625.2		1.438	-38024	21756	2808		1.438	-30077	21751	206.2		1.438	-11432	21747	443.7
1.439	-51917	6735	5.348		2.457	-44577	21752	127.1		2.457	-59783	21751	10.13		2.457	-27642	21741	648.8		1.439	-38201	21757	3225		1.439	-30046	21752	163.9		1.439	-11482	21748	389.7
1.44	-51971	6736	2.496		2.457	-44820	21753	83.8		2.457	-59800	21752	10.38		2.457	-27608	21742	697.5		1.44	-38284	21758	3567		1.44	-29890	21753	132		1.44	-11583	21749	302.5
1.441	-52006	6737	1.076		2.458	-44993	21754	50.58		2.458	-59792	21753	11.4		2.458	-27548	21743	722.4		1.441	-38282	21759	3663		1.441	-29692	21754	106.1		1.441	-11736	21750	221.7
1.442	-52047	6738	0.7754		2.459	-45019	21755	32.12		2.459	-59750	21754	13.48		2.459	-27423	21744	655.3		1.442	-38215	21760	3403		1.442	-29573	21755	83.01		1.442	-11888	21751	173.6
1.442	-52069	6739	1.052		2.46	-44962	21756	26.3		2.46	-59683	21755	17.03		2.46	-27315	21745	526.3		1.442	-38159	21761	2931		1.442	-29577	21756	65.13		1.442	-12001	21752	143.6
1.443	-52063	6740	1.612		2.461	-44869	21757	29.88		2.461	-59666	21756	22.19		2.461	-27262	21746	420		1.443	-38178	21762	2432		1.443	-29624	21757	55.68		1.443	-12044	21753	117
1.444	-52014	6741	2.118		2.462	-44856	21758	39.81		2.462	-59748	21757	28.6		2.462	-27275	21747	363.2		1.444	-38279	21763	1995		1.444	-29701	21758	56.12		1.444	-12009	21754	95.46
1.445	-51915	6742	2.867		2.463	-44860	21759	54.58		2.463	-59858	21758	35.15		2.463	-27359	21748	346.9		1.445	-38358	21764	1665		1.445	-29808	21759	67.38		1.445	-11979	21755	88.05
1.446	-51836	6743	5.362		2.463	-44851	21760	73.46		2.463	-59909	21759	40.1		2.463	-27446	21749	431.6		1.446	-38365	21765	1472		1.446	-29882	21760	90.52		1.446	-12014	21756	105.1
1.447	-51806	6744	8.585		2.464	-44823	21761	89.38		2.464	-59890	21760	42.04		2.464	-27518	21750	680.7		1.447	-38329	21766	1430		1.447	-29899	21761	121.2		1.447	-12097	21757	128.8
1.447	-51886	6745	8.869		2.465	-44828	21762	89.9		2.465	-59816	21761	40.83		2.465	-27549	21751	943.8		1.447	-38320	21767	1496		1.447	-29865	21762	148.1		1.447	-12101	21758	121.3
1.448	-52006	6746	6.746		2.466	-44905	21763	72.23		2.466	-59726	21762	37.21		2.466	-27548	21752	964		1.448	-38366	21768	1585		1.448	-29927	21763	164.9		1.448	-11966	21759	89.97
1.449	-52122	6747	5.164		2.467	-45003	21764	49.48		2.467	-59668	21763	32.03		2.467	-27544	21753	749.3		1.449	-38437	21769	1670		1.449	-30029	21764	176.7		1.449	-11760	21760	67.49
1.45	-52199	6748	4.626		2.467	-45027	21765	36.67		2.467	-59648	21764	26.48		2.467	-27527	21754	519		1.45	-38519	21770	1788		1.45	-30068	21765	187.7		1.45	-11614	21761	56.85
1.451	-52168	6749	4.864		2.468	-44957	21766	35.22		2.468	-59650	21765	22.05		2.468	-27443	21755	400.1		1.451	-38555	21771	1921		1.451	-29999	21766	195.9		1.451	-11586	21762	60.6
1.452	-52088	6750	5.887		2.469	-44874	21767	32.5		2.469	-59628	21766	19.67		2.469	-27264	21756	375.1		1.452	-38486	21772	1910		1.452	-29866	21767	203.2		1.452	-11639	21763	82.63
1.452	-52036	6751	7.863		2.47	-44883	21768	21.26		2.47	-59660	21767	19.35		2.47	-27099	21757	405.1		1.452	-38383	21773	1714		1.452	-29763	21768	219.5		1.452	-11669	21764	105.3
1.453	-52063	6752	11.13		2.471	-44937	21769	10.04		2.471	-59711	21768	21		2.471	-27077	21758	476.2		1.453	-38321	21774	1564		1.453	-29638	21769	249.3		1.453	-11701	21765	132.5
1.454	-52189	6753	14.18		2.472	-44929	21770	5.589		2.472	-59754	21769	25.18		2.472	-27182	21759	530.7		1.454	-38364	21775	1585		1.454	-29546	21770	277.8		1.454	-11799	21766	254.1
1.455	-52338	6754	14.41		2.473	-44799	21771	5.926		2.473	-59786	21770	33.13		2.473	-27306	21760	531.6		1.455	-38500	21776	1662		1.455	-29562	21771	269.9		1.455	-11962	21767	640.4
1.456	-52463	6755	11.41		2.473	-44637	21772	12.52		2.473	-59776	21771	45.71		2.473	-27394	21761	525.2		1.456	-38634	21777	1648		1.456	-29682	21772	210.3		1.456	-12115	21768	1081
1.457	-52562	6756	7.867		2.474	-44541	21773	37.13		2.474	-59775	21772	62.15		2.474	-27472	21762	525.8		1.457	-38692	21778	1549		1.457	-29865	21773	133.4		1.457	-12170	21769	1002
1.457	-52638	6757	6.663		2.475	-44522	21774	72.06		2.475	-59790	21773	79.65		2.475	-27572	21763	502.1		1.457	-38613	21779	1537		1.457	-29957	21774	80.55		1.457	-12125	21770	517.6
1.458	-52692	6758	5.964		2.476	-44602	21775	77.32		2.476	-59853	21774	95.05		2.476	-27684	21764	455.8		1.458	-38516	21780	1674		1.458	-29978	21775	56.42		1.458	-11981	21771	198.8
1.459	-52587	6759	3.543		2.477	-44666	21776	47.76		2.477	-59902	21775	106.8		2.477	-27780	21765	422.3		1.459	-38482	21781	1818		1.459	-30023	21776	47.41		1.459	-11831	21772	104.9
1.46	-52375	6760	1.224		2.477	-44699	21777	21.24		2.477	-59869	21776	113.3		2.477	-27790	21766	445.5		1.46	-38485	21782	1844		1.46	-30106	21777	45.11		1.46	-11769	21773	65.43
1.461	-52213	6761	0.3393		2.478	-44649	21778	12.75		2.478	-59779	21777	110.5		2.478	-27679	21767	528.5		1.461	-38466	21783	1786		1.461	-30168	21778	45.6		1.461	-11809	21774	45.79
1.462	-52174	6762	0.2059		2.479	-44593	21779	13.99		2.479	-59691	21778	94.71		2.479	-27472	21768	615		1.462	-38445	21784	1722		1.462	-30131	21779	46.5		1.462	-11837	21775	39.47
1.462	-52193	6763	0.2054		2.48	-44585	21780	21.35		2.48	-59710	21779	70.46		2.48	-27309	21769	674.2		1.462	-38532	21785	1588		1.462	-30088	21780	47.49		1.462	-11740	21776	36.87
1.463	-52201	6764	0.2037		2.481	-44577	21781	36.84		2.481	-59841	21780	47.35		2.481	-27319	21770	717		1.463	-38677	21786	1306		1.463	-30037	21781	50.4		1.463	-11549	21777	35.74
1.464	-52249	6765	0.2157		2.482	-44546	21782	62.06		2.482	-60011	21781	30.94		2.482	-27468	21771	742.5		1.464	-38786	21787	998.6		1.464	-29903	21782	59.07		1.464	-11407	21778	40.31
1.465	-52302	6766	0.3647		2.483	-44490	21783	99.51		2.483	-60114	21782	21.09		2.483	-27644	21772	690.8		1.465	-38798	21788	828.3		1.465	-29714	21783	78.9		1.465	-11432	21779	56.73
1.466	-52270	6767	1.129		2.483	-44475	21784	155.6		2.483	-60112	21783	15.68		2.483	-27729	21773	513.1		1.466	-38741	21789	800.2		1.466	-29541	21784	116.4		1.466	-11561	21780	87.63
1.467	-52103	6768	3.818		2.484	-44477	21785	224.7		2.484	-60040	21784	13.04		2.484	-27729	21774	318.9		1.467	-38679	21790	864.8		1.467	-29456	21785	176.5		1.467	-11674	21781	119.1
1.467	-51878	6769	9.698		2.485	-44458	21786	273		2.485	-59879	21785	12.3		2.485	-27719	21775	232.7		1.467	-38664	21791	1030		1.467	-29447	21786	248.9		1.467	-11735	21782	142.4
1.468	-51727	6770	18.26		2.486	-44484	21787	257.2		2.486	-59710	21786	13.1		2.486	-27740	21776	270.3		1.468	-38711	21792	1300		1.468	-29501	21787	301.6		1.468	-11779	21783	165.8
1.469	-51712	6771	29.33		2.487	-44660	21788	180.1		2.487	-59632	21787	15.4		2.487	-27771	21777	405.4		1.469	-38788	21793	1682		1.469	-29614	21788	303.8		1.469	-11823	21784	178.7
1.47	-51856	6772	38.45		2.487	-44979	21789	97.76		2.487	-59733	21788	19.59		2.487	-27753	21778	522		1.47	-38842	21794	2012		1.47	-29727	21789	255.2		1.47	-11891	21785	267.1
1.471	-52048	6773	34.81		2.488	-45272	21790	46.79		2.488	-59847	21789	26.8		2.488	-27679	21779	495.8		1.471	-38877	21795	1898		1.471	-29824	21790	186.3		1.471	-11966	21786	422.1
1.472	-52160	6774	20.28		2.489	-45407	21791	22.54		2.489	-59841	21790	39.41		2.489	-27661	21780	389.4		1.472	-38928	21796	1387		1.472	-29850	21791	130.4		1.472	-12040	21787	385.3
1.472	-52166	6775	8.696		2.49	-45278	21792	12.61		2.49	-59737	21791	60.74		2.49	-27689	21781	333.9		1.472	-39026	21797	933.3		1.472	-29840	21792	99.26		1.472	-12088	21788	194.5
1.473	-52143	6776	4.898		2.491	-44959	21793	10.13		2.491	-59645	21792	92.32		2.491	-27769	21782	338.2		1.473	-39170	21798	703.5		1.473	-29896	21793	88.47		1.473	-12149	21789	110.6
1.474	-52162	6777	6.687		2.492	-44599	21794	12.6		2.492	-59641	21793	129.3		2.492	-27804	21783	366		1.474	-39276	21799	614.8		1.474	-30039	21794	92.23		1.474	-12222	21790	152.1
1.475	-52172	6778	21.93		2.493	-44392	21795	20.25		2.493	-59650	21794	159.3		2.493	-27790	21784	427.8		1.475	-39321	21800	603.3		1.475	-30149	21795	107.9		1.475	-12177	21791	237.7
1.476	-52135	6779	86.64		2.493	-44435	21796	33.4		2.493	-59655	21795	168.7		2.493	-27764	21785	514.4		1.476	-39274	21801	648.4		1.476	-30108	21796	131.2		1.476	-11956	21792	298.2
1.477	-52091	6780	172.1		2.494	-44594	21797	51.06		2.494	-59629	21796	154.2		2.494	-27734	21786	568.1		1.477	-39196	21802	747.2		1.477	-29967	21797	150.5		1.477	-11679	21793	282.3
1.477	-52101	6781	161.4		2.495	-44694	21798	73.65		2.495	-59591	21797	125.5		2.495	-27739	21787	584.4		1.477	-39137	21803	891.7		1.477	-29882	21798	153.9		1.477	-11529	21794	211.4
1.478	-52150	6782	71.23		2.496	-44649	21799	104.5		2.496	-59598	21798	94.69		2.496	-27689	21788	589.1		1.478	-39124	21804	1100		1.478	-29850	21799	141.2		1.478	-11552	21795	136.6
1.479	-52217	6783	16.59		2.497	-44591	21800	141		2.497	-59636	21799	68.93		2.497	-27601	21789	552.6		1.479	-39128	21805	1440		1.479	-29852	21800	123.5		1.479	-11687	21796	85.96
1.48	-52265	6784	5.842		2.497	-44690	21801	168.8		2.497	-59694	21800	50.69		2.497	-27470	21790	463		1.48	-39100	21806	1904		1.48	-29868	21801	112.4		1.48	-11806	21797	60.77
1.481	-52329	6785	3.424		2.498	-44928	21802	174.5		2.498	-59729	21801	39.05		2.498	-27379	21791	362.3		1.481	-39115	21807	2163		1.481	-29874	21802	115.4		1.481	-11848	21798	55.71
1.482	-52387	6786	2.277		2.499	-45195	21803	157.2		2.499	-59687	21802	31.65		2.499	-27414	21792	306.3		1.482	-39171	21808	1943		1.482	-29859	21803	137.5		1.482	-11821	21799	70.68
1.482	-52423	6787	1.358		2.5	-45437	21804	125.9		2.5	-59608	21803	26.72		2.5	-27555	21793	347		1.482	-39269	21809	1501		1.482	-29871	21804	179.4		1.482	-11768	21800	103.8
1.483	-52435	6788	0.7371		2.501	-45619	21805	94.23		2.501	-59544	21804	23.53		2.501	-27770	21794	482.4		1.483	-39302	21810	1136		1.483	-29975	21805	226.8		1.483	-11770	21801	180.8
1.484	-52387	6789	0.4913		2.502	-45697	21806	69.17		2.502	-59508	21805	21.96		2.502	-27907	21795	655.7		1.484	-39211	21811	898.8		1.484	-30069	21806	250.1		1.484	-11810	21802	262
1.485	-52341	6790	0.5606		2.503	-45603	21807	48.6		2.503	-59484	21806	22.31		2.503	-27900	21796	824.1		1.485	-39006	21812	784.7		1.485	-30147	21807	228		1.485	-11879	21803	241
1.486	-52319	6791	1.147		2.503	-45394	21808	34.88		2.503	-59444	21807	25.7		2.503	-27765	21797	977.2		1.486	-38760	21813	772.3		1.486	-30255	21808	171		1.486	-11954	21804	163.8
1.487	-52378	6792	2.992		2.504	-45185	21809	32.76		2.504	-59454	21808	34.93		2.504	-27611	21798	1109		1.487	-38649	21814	838		1.487	-30399	21809	110.4		1.487	-11990	21805	125.5
1.487	-52438	6793	7.302		2.505	-45065	21810	40.96		2.505	-59540	21809	55.02		2.505	-27514	21799	1174		1.487	-38679	21815	944.6		1.487	-30501	21810	66.9		1.487	-11976	21806	113.4
1.488	-52501	6794	15.49		2.506	-45021	21811	52.03		2.506	-59688	21810	90.6		2.506	-27491	21800	1118		1.488	-38774	21816	1047		1.488	-30499	21811	42.25		1.488	-11861	21807	103.1
1.489	-52559	6795	27.56		2.507	-44940	21812	54.47		2.507	-59869	21811	139.3		2.507	-27526	21801	939.5		1.489	-38819	21817	1147		1.489	-30460	21812	30.93		1.489	-11731	21808	101.5
1.49	-52570	6796	39.63		2.507	-44793	21813	44.36		2.507	-60014	21812	188.4		2.507	-27565	21802	693.8		1.49	-38801	21818	1277		1.49	-30412	21813	28.12		1.49	-11680	21809	116.6
1.491	-52471	6797	44.17		2.508	-44679	21814	30.82		2.508	-60097	21813	220.3		2.508	-27528	21803	479.9		1.491	-38816	21819	1412		1.491	-30336	21814	30.68		1.491	-11737	21810	124.6
1.492	-52264	6798	39.21		2.509	-44696	21815	23.13		2.509	-60067	21814	222.9		2.509	-27439	21804	370.8		1.492	-38891	21820	1480		1.492	-30233	21815	36.47		1.492	-11785	21811	114.4
1.492	-52094	6799	32.25		2.51	-44780	21816	22.38		2.51	-59936	21815	198.6		2.51	-27396	21805	400.7		1.492	-38984	21821	1443		1.492	-30075	21816	44.72		1.492	-11772	21812	97.65
1.493	-52053	6800	26.6		2.511	-44868	21817	27.58		2.511	-59738	21816	161.7		2.511	-27434	21806	596.7		1.493	-39046	21822	1318		1.493	-29903	21817	57.48		1.493	-11681	21813	67.9
1.494	-52109	6801	19.72		2.512	-44912	21818	39.69		2.512	-59563	21817	126.2		2.512	-27542	21807	916.7		1.494	-39070	21823	1166		1.494	-29790	21818	82.5		1.494	-11584	21814	43.81
1.495	-52187	6802	12.32		2.513	-44940	21819	58.34		2.513	-59489	21818	98.63		2.513	-27607	21808	1195		1.495	-39046	21824	1032		1.495	-29781	21819	132		1.495	-11546	21815	51.93
1.496	-52229	6803	6.568		2.513	-44959	21820	78.31		2.513	-59548	21819	79.72		2.513	-27569	21809	1248		1.496	-38967	21825	915		1.496	-29867	21820	196.3		1.496	-11612	21816	94.37
1.497	-52236	6804	3.155		2.514	-44958	21821	92.95		2.514	-59695	21820	67.96		2.514	-27458	21810	1056		1.497	-38861	21826	826.2		1.497	-30030	21821	227.9		1.497	-11794	21817	160.4
1.497	-52219	6805	1.6		2.515	-44950	21822	98.49		2.515	-59818	21821	62.05		2.515	-27414	21811	767.1		1.497	-38831	21827	788.9		1.497	-30195	21822	201.6		1.497	-11996	21818	260.8
1.498	-52223	6806	1.204		2.516	-44902	21823	94.61		2.516	-59883	21822	61.48		2.516	-27535	21812	532.2		1.498	-38861	21828	790.8		1.498	-30351	21823	151.2		1.498	-12144	21819	413.1
1.499	-52246	6807	1.747		2.517	-44879	21824	85.17		2.517	-59913	21823	66.47		2.517	-27718	21813	399.4		1.499	-38933	21829	803.8		1.499	-30473	21824	108.1		1.499	-12157	21820	469.1
1.5	-52223	6808	2.407		2.517	-44903	21825	75.01		2.517	-59935	21824	77.84		2.517	-27816	21814	328.5		1.5	-38990	21830	825.6		1.5	-30468	21825	74.84		1.5	-12127	21821	321.6
1.501	-52134	6809	2.145		2.518	-44916	21826	66.57		2.518	-59950	21825	97.18		2.518	-27798	21815	274.4		1.501	-39010	21831	854.3		1.501	-30317	21826	50.79		1.501	-12122	21822	153.6
1.502	-52051	6810	1.431		2.519	-44834	21827	61.12		2.519	-59944	21826	126.6		2.519	-27722	21816	252.5		1.502	-38990	21832	879.2		1.502	-30032	21827	37.35		1.502	-12145	21823	95.66
1.503	-52117	6811	1.17		2.52	-44735	21828	61.1		2.52	-59898	21827	167.4		2.52	-27673	21817	305.2		1.503	-38900	21833	893		1.503	-29737	21828	34.06		1.503	-12093	21824	106.4
1.503	-52243	6812	1.474		2.521	-44723	21829	73.09		2.521	-59786	21828	218.9		2.521	-27643	21818	426.2		1.503	-38749	21834	867.3		1.503	-29592	21829	40.71		1.503	-11982	21825	171.7
1.504	-52294	6813	2.685		2.522	-44839	21830	106.8		2.522	-59616	21829	278.4		2.522	-27645	21819	551		1.504	-38577	21835	797.2		1.504	-29595	21830	61.28		1.504	-11888	21826	276.7
1.505	-52188	6814	5.292		2.523	-44966	21831	167.1		2.523	-59498	21830	339.5		2.523	-27677	21820	617.4		1.505	-38497	21836	738.5		1.505	-29682	21831	102.1		1.505	-11799	21827	316
1.506	-51996	6815	7.538		2.523	-45036	21832	244.5		2.523	-59475	21831	387.4		2.523	-27737	21821	603.4		1.506	-38552	21837	730.4		1.506	-29804	21832	162.1		1.506	-11675	21828	246.4
1.507	-51804	6816	6.708		2.524	-45000	21833	294		2.524	-59493	21832	396.9		2.524	-27784	21822	531.5		1.507	-38665	21838	746.6		1.507	-29926	21833	218.7		1.507	-11566	21829	200.4
1.508	-51700	6817	3.997		2.525	-44850	21834	255.7		2.525	-59493	21833	350.1		2.525	-27786	21823	453.1		1.508	-38730	21839	734.3		1.508	-30107	21834	232.3		1.508	-11601	21830	225.6
1.508	-51758	6818	2.667		2.526	-44715	21835	150.2		2.526	-59470	21834	260.2		2.526	-27775	21824	408.4		1.508	-38731	21840	708.5		1.508	-30270	21835	188.4		1.508	-11759	21831	250.7
1.509	-51948	6819	3.607		2.527	-44703	21836	63.49		2.527	-59493	21835	164.7		2.527	-27736	21825	412.9		1.509	-38697	21841	741.2		1.509	-30409	21836	120.6		1.509	-11964	21832	283.4
1.51	-52181	6820	6.286		2.527	-44836	21837	26.77		2.527	-59574	21836	93.53		2.527	-27663	21826	457.8		1.51	-38660	21842	841.8		1.51	-30509	21837	69.12		1.51	-12114	21833	339.1
1.511	-52332	6821	8.995		2.528	-44945	21838	15.34		2.528	-59686	21837	51.59		2.528	-27559	21827	528.1		1.511	-38697	21843	960.3		1.511	-30494	21838	44.24		1.511	-12217	21834	362.7
1.512	-52394	6822	8.562		2.529	-44904	21839	11.16		2.529	-59783	21838	29.97		2.529	-27500	21828	620.8		1.512	-38810	21844	1080		1.512	-30420	21839	38.9		1.512	-12293	21835	306
1.513	-52368	6823	4.903		2.53	-44747	21840	10.13		2.53	-59828	21839	19.18		2.53	-27535	21829	697.1		1.513	-38892	21845	1210		1.513	-30303	21840	49.29		1.513	-12309	21836	205.4
1.513	-52307	6824	1.665		2.531	-44635	21841	12.73		2.531	-59813	21840	13.64		2.531	-27606	21830	710.8		1.513	-38893	21846	1330		1.513	-30191	21841	79.96		1.513	-12286	21837	143.9
1.514	-52312	6825	0.4294		2.532	-44705	21842	22.42		2.532	-59776	21841	10.86		2.532	-27644	21831	729.8		1.514	-38881	21847	1382		1.514	-30077	21842	137.3		1.514	-12243	21838	147.6
1.515	-52356	6826	0.1481		2.533	-44934	21843	46.61		2.533	-59789	21842	9.858		2.533	-27562	21832	780.3		1.515	-38925	21848	1334		1.515	-30002	21843	206.8		1.515	-12205	21839	195
1.516	-52397	6827	0.08307		2.533	-45115	21844	94.37		2.533	-59809	21843	10.35		2.533	-27424	21833	755.9		1.516	-38980	21849	1190		1.516	-29992	21844	246.4		1.516	-12192	21840	266.9
1.517	-52408	6828	0.06298		2.534	-45124	21845	166.7		2.534	-59788	21844	12.53		2.534	-27359	21834	670.7		1.517	-38993	21850	983.2		1.517	-30064	21845	231.1		1.517	-12171	21841	330.9
1.518	-52380	6829	0.0597		2.535	-44996	21846	240		2.535	-59694	21845	16.95		2.535	-27434	21835	597.5		1.518	-38949	21851	798.1		1.518	-30165	21846	180.8		1.518	-12124	21842	338.9
1.518	-52338	6830	0.07751		2.536	-44919	21847	270.5		2.536	-59597	21846	24.24		2.536	-27586	21836	517.4		1.518	-38874	21852	694.8		1.518	-30232	21847	128.6		1.518	-12042	21843	298.3
1.519	-52276	6831	0.1156		2.537	-44968	21848	242.4		2.537	-59522	21847	34.53		2.537	-27692	21837	413.4		1.519	-38820	21853	649.8		1.519	-30298	21848	90.68		1.519	-11905	21844	249.9
1.52	-52200	6832	0.1342		2.537	-45059	21849	185.2		2.537	-59479	21848	47.18		2.537	-27714	21838	299.6		1.52	-38882	21854	623.9		1.52	-30337	21849	68.96		1.52	-11780	21845	188.6
1.521	-52181	6833	0.1045		2.538	-45089	21850	131.5		2.538	-59467	21849	61.17		2.538	-27687	21839	201		1.521	-39021	21855	608.4		1.521	-30330	21850	57.87		1.521	-11759	21846	121.4
1.522	-52231	6834	0.0631		2.539	-45021	21851	96		2.539	-59439	21850	75.67		2.539	-27629	21840	147.2		1.522	-39128	21856	617.6		1.522	-30249	21851	51.69		1.522	-11852	21847	79.54
1.523	-52321	6835	0.0447		2.54	-44938	21852	81.46		2.54	-59388	21851	90.48		2.54	-27623	21841	153.8		1.523	-39155	21857	657.3		1.523	-30147	21852	49.76		1.523	-12036	21848	75.41
1.523	-52392	6836	0.04335		2.541	-44866	21853	81.42		2.541	-59347	21852	105.9		2.541	-27686	21842	209.5		1.523	-39151	21858	710.5		1.523	-30122	21853	54.44		1.523	-12163	21849	116
1.524	-52370	6837	0.04765		2.542	-44815	21854	87.41		2.542	-59396	21853	121.9		2.542	-27781	21843	274.9		1.524	-39180	21859	752.1		1.524	-30163	21854	67.11		1.524	-12271	21850	185.7
1.525	-52337	6838	0.05522		2.543	-44775	21855	96.03		2.543	-59490	21854	137		2.543	-27823	21844	325.8		1.525	-39204	21860	759.7		1.525	-30224	21855	86.56		1.525	-12388	21851	226.6
1.526	-52297	6839	0.07028		2.543	-44715	21856	107.2		2.543	-59572	21855	148.9		2.543	-27771	21845	401.9		1.526	-39210	21861	736		1.526	-30242	21856	108		1.526	-12461	21852	196.1
1.527	-52199	6840	0.09827		2.544	-44633	21857	119.9		2.544	-59635	21856	156.3		2.544	-27755	21846	523		1.527	-39245	21862	701.3		1.527	-30168	21857	122.2		1.527	-12437	21853	156.5
1.528	-52017	6841	0.1359		2.545	-44531	21858	136		2.545	-59727	21857	158.2		2.545	-27796	21847	583.5		1.528	-39356	21863	644.9		1.528	-30070	21858	120.2		1.528	-12288	21854	252.4
1.528	-51817	6842	0.1666		2.546	-44465	21859	156.4		2.546	-59824	21858	153.2		2.546	-27877	21848	505.8		1.528	-39491	21864	569.4		1.528	-30053	21859	102.2		1.528	-12112	21855	507.2
1.529	-51740	6843	0.1746		2.547	-44471	21860	167.4		2.547	-59871	21859	141.1		2.547	-27873	21849	388.1		1.529	-39572	21865	538.6		1.529	-30168	21860	77.13		1.529	-11958	21856	674.1
1.53	-51774	6844	0.1611		2.547	-44547	21861	149.2		2.547	-59822	21860	124.2		2.547	-27737	21850	332.2		1.53	-39607	21866	614.7		1.53	-30318	21861	54.26		1.53	-11916	21857	577.4
1.531	-51832	6845	0.1406		2.548	-44641	21862	104.5		2.548	-59725	21861	105.1		2.548	-27624	21851	348		1.531	-39657	21867	810.3		1.531	-30413	21862	38.14		1.531	-11978	21858	361.1
1.532	-51834	6846	0.1387		2.549	-44698	21863	59.11		2.549	-59652	21862	86.09		2.549	-27625	21852	387.5		1.532	-39731	21868	1089		1.532	-30443	21863	28.93		1.532	-12036	21859	208.9
1.533	-51844	6847	0.2383		2.55	-44753	21864	31.81		2.55	-59605	21863	69.06		2.55	-27745	21853	391.8		1.533	-39773	21869	1341		1.533	-30435	21864	25.06		1.533	-11997	21860	270.7
1.533	-51909	6848	0.7028		2.551	-44758	21865	20.48		2.551	-59591	21864	55.23		2.551	-27845	21854	396.3		1.533	-39773	21870	1412		1.533	-30407	21865	25.21		1.533	-11871	21861	509.2
1.534	-51984	6849	1.571		2.552	-44708	21866	16.01		2.552	-59585	21865	45.14		2.552	-27804	21855	464.4		1.534	-39755	21871	1229		1.534	-30327	21866	29.94		1.534	-11743	21862	555
1.535	-52023	6850	4.356		2.553	-44590	21867	13.63		2.553	-59610	21866	38.8		2.553	-27718	21856	558.9		1.535	-39742	21872	896.9		1.535	-30268	21867	40.65		1.535	-11735	21863	325.7
1.536	-52065	6851	13.39		2.553	-44492	21868	12.88		2.553	-59677	21867	36.04		2.553	-27636	21857	588.6		1.536	-39718	21873	598.6		1.536	-30248	21868	52.75		1.536	-11845	21864	135.1
1.537	-52157	6852	23.26		2.554	-44448	21869	14.13		2.554	-59742	21868	37.12		2.554	-27595	21858	527.4		1.537	-39664	21874	419.2		1.537	-30252	21869	57.1		1.537	-12005	21865	77.85
1.538	-52248	6853	38.34		2.555	-44363	21870	17.58		2.555	-59782	21869	43.14		2.555	-27554	21859	430.1		1.538	-39578	21875	328.5		1.538	-30225	21870	52.9		1.538	-12051	21866	63.49
1.538	-52272	6854	45.3		2.556	-44273	21871	24.18		2.556	-59789	21870	55.73		2.556	-27470	21860	349.8		1.538	-39535	21876	285.6		1.538	-30142	21871	49.88		1.538	-11973	21867	62.52
1.539	-52218	6855	21.2		2.557	-44281	21872	35.21		2.557	-59797	21871	76.73		2.557	-27421	21861	293.6		1.539	-39545	21877	282.6		1.539	-30044	21872	58.99		1.539	-11923	21868	73.98
1.54	-52153	6856	1.459		2.557	-44475	21873	51.87		2.557	-59830	21872	107		2.557	-27429	21862	247.5		1.54	-39594	21878	333		1.54	-30037	21873	84.77		1.54	-11986	21869	103.7
1.541	-52120	6857	0.7375		2.558	-44778	21874	78.36		2.558	-59847	21873	142.9		2.558	-27513	21863	226.9		1.541	-39600	21879	458.1		1.541	-30119	21874	119.7		1.541	-12132	21870	139.3
1.542	-52173	6858	0.6862		2.559	-45008	21875	130.3		2.559	-59785	21874	174.7		2.559	-27634	21864	278.7		1.542	-39465	21880	667.4		1.542	-30230	21875	145.4		1.542	-12274	21871	163
1.543	-52308	6859	1.075		2.56	-45094	21876	230.5		2.56	-59655	21875	190.6		2.56	-27719	21865	385.8		1.543	-39308	21881	891		1.543	-30281	21876	149.1		1.543	-12400	21872	192.6
1.543	-52446	6860	1.868		2.561	-45043	21877	366.1		2.561	-59545	21876	184.7		2.561	-27736	21866	438		1.543	-39238	21882	1017		1.543	-30252	21877	133		1.543	-12444	21873	242.5
1.544	-52500	6861	2.606		2.562	-44932	21878	459.2		2.562	-59545	21877	162.7		2.562	-27653	21867	382		1.544	-39315	21883	1027		1.544	-30179	21878	106.2		1.544	-12372	21874	261
1.545	-52442	6862	4.016		2.563	-44785	21879	420.1		2.563	-59642	21878	136.2		2.563	-27551	21868	289.8		1.545	-39423	21884	958.1		1.545	-30124	21879	80.75		1.545	-12181	21875	199.3
1.546	-52351	6863	5.037		2.563	-44660	21880	261.8		2.563	-59736	21879	112.5		2.563	-27492	21869	248		1.546	-39430	21885	845.8		1.546	-30153	21880	65.87		1.546	-12010	21876	106.8
1.547	-52296	6864	3.409		2.564	-44594	21881	108.1		2.564	-59740	21880	93.27		2.564	-27505	21870	267.1		1.547	-39353	21886	751.5		1.547	-30268	21881	61.14		1.547	-11929	21877	55.15
1.548	-52292	6865	1.274		2.565	-44588	21882	34.5		2.565	-59647	21881	79.27		2.565	-27554	21871	282.8		1.548	-39242	21887	740.6		1.548	-30442	21882	60.26		1.548	-11904	21878	52.73
1.548	-52343	6866	0.5374		2.566	-44604	21883	15.48		2.566	-59521	21882	70.79		2.566	-27570	21872	244		1.548	-39213	21888	839.7		1.548	-30659	21883	58.52		1.548	-11900	21879	91.09
1.549	-52390	6867	0.3268		2.567	-44650	21884	14.46		2.567	-59442	21883	67.27		2.567	-27601	21873	192.2		1.549	-39216	21889	960.6		1.549	-30814	21884	58.01		1.549	-11888	21880	157.8
1.55	-52381	6868	0.2243		2.568	-44711	21885	21.71		2.568	-59433	21884	67.82		2.568	-27686	21874	243.2		1.55	-39215	21890	963.5		1.55	-30737	21885	65.84		1.55	-11899	21881	216.3
1.551	-52241	6869	0.1703		2.568	-44786	21886	46.26		2.568	-59491	21885	72.06		2.568	-27862	21875	554.4		1.551	-39188	21891	868.6		1.551	-30444	21886	85.04		1.551	-11940	21882	224.4
1.552	-52024	6870	0.1417		2.569	-44824	21887	112.7		2.569	-59592	21886	81.13		2.569	-28048	21876	1010		1.552	-39164	21892	807.7		1.552	-30121	21887	105.2		1.552	-12040	21883	175.4
1.553	-51809	6871	0.129		2.57	-44753	21888	225.3		2.57	-59639	21887	99.35		2.57	-28153	21877	1098		1.553	-39147	21893	821.5		1.553	-29969	21888	108.2		1.553	-12193	21884	127.8
1.553	-51692	6872	0.1268		2.571	-44598	21889	321		2.571	-59582	21888	135.2		2.571	-28173	21878	721.4		1.553	-39071	21894	876.9		1.553	-30003	21889	92.16		1.553	-12358	21885	130.6
1.554	-51782	6873	0.1305		2.572	-44466	21890	322.5		2.572	-59497	21889	197.3		2.572	-28079	21879	348.9		1.554	-38975	21895	933.7		1.554	-30064	21890	75.89		1.554	-12431	21886	175.8
1.555	-52010	6874	0.1397		2.572	-44487	21891	232		2.572	-59450	21890	281		2.572	-27977	21880	199		1.555	-38909	21896	966.3		1.555	-30039	21891	74.94		1.555	-12398	21887	250.7
1.556	-52283	6875	0.1928		2.573	-44556	21892	121.1		2.573	-59412	21891	355.2		2.573	-27877	21881	177.2		1.556	-38944	21897	960.4		1.556	-29973	21892	90.72		1.556	-12285	21888	341.9
1.557	-52472	6876	0.2816		2.574	-44565	21893	49.74		2.574	-59382	21892	377.5		2.574	-27788	21882	207.8		1.557	-39056	21898	868.7		1.557	-29989	21893	110		1.557	-12122	21889	394.7
1.558	-52584	6877	0.4627		2.575	-44541	21894	20.66		2.575	-59384	21893	333		2.575	-27699	21883	283.2		1.558	-39242	21899	692.4		1.558	-30092	21894	109.4		1.558	-11974	21890	368.9
1.558	-52654	6878	1.269		2.576	-44555	21895	10.84		2.576	-59433	21894	248.8		2.576	-27597	21884	378		1.558	-39389	21900	515.9		1.558	-30178	21895	83.39		1.558	-11882	21891	309.2
1.559	-52665	6879	2.842		2.577	-44614	21896	6.938		2.577	-59487	21895	165.2		2.577	-27597	21885	434.9		1.559	-39401	21901	401.2		1.559	-30210	21896	53.11		1.559	-11857	21892	268.7
1.56	-52606	6880	3.477		2.578	-44647	21897	5.152		2.578	-59491	21896	104.9		2.578	-27675	21886	438.8		1.56	-39268	21902	369.5		1.56	-30228	21897	34.3		1.56	-11884	21893	257.2
1.561	-52468	6881	2.241		2.578	-44631	21898	4.731		2.578	-59509	21897	68.73		2.578	-27803	21887	391.1		1.561	-39127	21903	427.9		1.561	-30245	21898	25.92		1.561	-11936	21894	281.1
1.562	-52301	6882	0.9501		2.579	-44571	21899	5.861		2.579	-59547	21898	48.83		2.579	-27922	21888	321.7		1.562	-39121	21904	548.9		1.562	-30191	21899	23.85		1.562	-12008	21895	333.2
1.563	-52144	6883	0.8717		2.58	-44507	21900	9.514		2.58	-59571	21899	38.1		2.58	-28020	21889	269.5		1.563	-39195	21905	644.4		1.563	-30097	21900	25.86		1.563	-12074	21896	366.1
1.563	-52033	6884	2.035		2.581	-44470	21901	17.08		2.581	-59568	21900	32.26		2.581	-28136	21890	245.6		1.563	-39235	21906	652.2		1.563	-30005	21901	29.92		1.563	-12151	21897	346.5
1.564	-52007	6885	3.549		2.582	-44442	21902	28.68		2.582	-59528	21901	29.11		2.582	-28195	21891	272.5		1.564	-39199	21907	629.4		1.564	-29982	21902	34.7		1.564	-12229	21898	301.1
1.565	-52064	6886	3.483		2.582	-44473	21903	43.19		2.582	-59501	21902	27.64		2.582	-28171	21892	385.3		1.565	-39164	21908	667.9		1.565	-30024	21903	40.58		1.565	-12288	21899	263
1.566	-52138	6887	1.984		2.583	-44540	21904	62.66		2.583	-59502	21903	27.61		2.583	-28061	21893	541.2		1.566	-39238	21909	789.1		1.566	-30098	21904	48.03		1.566	-12324	21900	235
1.567	-52167	6888	0.8783		2.584	-44637	21905	95.65		2.584	-59492	21904	29.74		2.584	-27901	21894	589.3		1.567	-39459	21910	932.8		1.567	-30253	21905	57.44		1.567	-12353	21901	207.7
1.567	-52181	6889	0.6073		2.585	-44710	21906	149.2		2.585	-59476	21905	36.09		2.585	-27731	21895	469.5		1.567	-39699	21911	1018		1.567	-30406	21906	68.67		1.567	-12377	21902	166.6
1.568	-52226	6890	0.7879		2.586	-44728	21907	206.4		2.586	-59434	21906	50.75		2.586	-27599	21896	303.9		1.568	-39817	21912	1033		1.568	-30553	21907	77.34		1.568	-12398	21903	113
1.569	-52226	6891	1.332		2.587	-44683	21908	226.3		2.587	-59398	21907	81.13		2.587	-27562	21897	206.8		1.569	-39783	21913	1036		1.569	-30652	21908	77.47		1.569	-12438	21904	67.65
1.57	-52095	6892	1.958		2.588	-44601	21909	189		2.588	-59410	21908	139.3		2.588	-27600	21898	190.4		1.57	-39689	21914	1013		1.57	-30671	21909	69.13		1.57	-12509	21905	38.78
1.571	-51907	6893	2.06		2.588	-44571	21910	123		2.588	-59434	21909	239.9		2.588	-27722	21899	233.6		1.571	-39623	21915	869.5		1.571	-30650	21910	57.03		1.571	-12573	21906	22.71
1.572	-51849	6894	1.548		2.589	-44625	21911	69.39		2.589	-59461	21910	389.9		2.589	-27881	21900	312.6		1.572	-39598	21916	636.1		1.572	-30551	21911	45.42		1.572	-12559	21907	16.87
1.572	-52016	6895	0.9755		2.59	-44689	21912	44.07		2.59	-59427	21911	570.8		2.59	-28028	21901	398.5		1.572	-39631	21917	455.8		1.572	-30396	21912	37.19		1.572	-12413	21908	19.82
1.573	-52316	6896	0.7342		2.591	-44653	21913	41.04		2.591	-59358	21912	729.7		2.591	-28081	21902	480.5		1.573	-39711	21918	403.6		1.573	-30174	21913	34.6		1.573	-12189	21909	38.5
1.574	-52538	6897	0.9204		2.592	-44507	21914	49.06		2.592	-59315	21913	801.3		2.592	-28029	21903	549.7		1.574	-39796	21919	448.4		1.574	-29972	21914	39.63		1.574	-12027	21910	86.12
1.575	-52552	6898	1.352		2.592	-44361	21915	56.17		2.592	-59361	21914	756.2		2.592	-27981	21904	557.9		1.575	-39831	21920	522.9		1.575	-29877	21915	48.94		1.575	-11951	21911	173.4
1.576	-52438	6899	1.433		2.593	-44334	21916	52.7		2.593	-59515	21915	622.8		2.593	-27938	21905	461		1.576	-39829	21921	588.9		1.576	-29880	21916	52.09		1.576	-12035	21912	285
1.577	-52313	6900	0.9557		2.594	-44383	21917	39.76		2.594	-59655	21916	460		2.594	-27876	21906	314.4		1.577	-39817	21922	647.3		1.577	-29936	21917	47.44		1.577	-12210	21913	385.6
1.577	-52267	6901	0.4251		2.595	-44431	21918	26.2		2.595	-59709	21917	315.9		2.595	-27769	21907	228.2		1.577	-39778	21923	721.7		1.577	-29999	21918	46.12		1.577	-12430	21914	409.2
1.578	-52256	6902	0.1643		2.596	-44505	21919	17.01		2.596	-59667	21918	209.9		2.596	-27663	21908	240.3		1.578	-39668	21924	840.8		1.578	-30071	21919	52.31		1.578	-12536	21915	294.7
1.579	-52244	6903	0.07908		2.597	-44635	21920	11.66		2.597	-59604	21919	140.2		2.597	-27631	21909	333.1		1.579	-39528	21925	999.8		1.579	-30166	21920	60.21		1.579	-12517	21916	136.7
1.58	-52211	6904	0.05689		2.598	-44735	21921	9.18		2.598	-59573	21920	97.06		2.598	-27669	21910	484.5		1.58	-39407	21926	1132		1.58	-30308	21921	68.52		1.58	-12438	21917	62.26
1.581	-52142	6905	0.0611		2.598	-44701	21922	9.679		2.598	-59557	21921	71.64		2.598	-27785	21911	676.7		1.581	-39364	21927	1167		1.581	-30434	21922	80.23		1.581	-12334	21918	59.04
1.582	-52091	6906	0.1032		2.599	-44597	21923	15.33		2.599	-59558	21922	57.92		2.599	-27956	21912	878.7		1.582	-39411	21928	1114		1.582	-30493	21923	91.66		1.582	-12244	21919	106.4
1.582	-52142	6907	0.2182		2.6	-44511	21924	39.99		2.6	-59552	21923	52.04		2.6	-28120	21913	1009		1.582	-39505	21929	1027		1.582	-30509	21924	95.69		1.582	-12169	21920	245.5
1.583	-52323	6908	0.4196		2.601	-44449	21925	123.7		2.601	-59534	21924	51.46		2.601	-28173	21914	919.6		1.583	-39602	21930	931.6		1.583	-30506	21925	92.25		1.583	-12137	21921	403.9
1.584	-52525	6909	0.7535		2.602	-44430	21926	287.7		2.602	-59510	21925	54.8		2.602	-28122	21915	600.4		1.584	-39637	21931	855.4		1.584	-30474	21926	84.92		1.584	-12108	21922	373.8
1.585	-52636	6910	1.424		2.602	-44474	21927	487.3		2.602	-59499	21926	61.72		2.602	-28042	21916	318.2		1.585	-39622	21932	837.7		1.585	-30428	21927	74.77		1.585	-12052	21923	189.9
1.586	-52646	6911	2.407		2.603	-44615	21928	675.2		2.603	-59525	21927	72.78		2.603	-27961	21917	237.7		1.586	-39601	21933	893.9		1.586	-30422	21928	63.17		1.586	-11949	21924	81.44
1.587	-52631	6912	3.075		2.604	-44786	21929	780.8		2.604	-59574	21928	89.11		2.604	-27855	21918	272.1		1.587	-39561	21934	1006		1.587	-30471	21929	53.27		1.587	-11839	21925	64.73
1.587	-52568	6913	3.087		2.605	-44895	21930	692.5		2.605	-59558	21929	110.8		2.605	-27673	21919	303.3		1.587	-39539	21935	1134		1.587	-30488	21930	47.68		1.587	-11790	21926	55.27
1.588	-52440	6914	3.017		2.606	-44915	21931	446.4		2.606	-59427	21930	134.8		2.606	-27501	21920	289.8		1.588	-39488	21936	1212		1.588	-30404	21931	48.47		1.588	-11851	21927	40.84
1.589	-52317	6915	3.278		2.607	-44852	21932	221.2		2.607	-59247	21931	154.9		2.607	-27465	21921	289.2		1.589	-39423	21937	1203		1.589	-30308	21932	55.24		1.589	-11992	21928	28.95
1.59	-52253	6916	3.52		2.608	-44751	21933	104		2.608	-59156	21932	165.6		2.608	-27561	21922	370.2		1.59	-39411	21938	1163		1.59	-30303	21933	61.85		1.59	-12141	21929	31.54
1.591	-52224	6917	3.549		2.608	-44681	21934	61.04		2.608	-59218	21933	165.1		2.608	-27729	21923	493.9		1.591	-39442	21939	1144		1.591	-30415	21934	64.29		1.591	-12229	21930	58.25
1.592	-52119	6918	3.858		2.609	-44681	21935	48.48		2.609	-59362	21934	154.5		2.609	-27841	21924	549		1.592	-39518	21940	1113		1.592	-30529	21935	73.29		1.592	-12223	21931	101
1.592	-51960	6919	5.424		2.61	-44699	21936	50.28		2.61	-59501	21935	137.3		2.61	-27907	21925	499.7		1.592	-39560	21941	1038		1.592	-30538	21936	110.2		1.592	-12141	21932	126.8
1.593	-51834	6920	8.111		2.611	-44614	21937	65.94		2.611	-59578	21936	118.2		2.611	-27963	21926	416.9		1.593	-39595	21942	948.5		1.593	-30453	21937	189.8		1.593	-12059	21933	112.8
1.594	-51835	6921	9.797		2.612	-44379	21938	95.82		2.612	-59622	21937	101.2		2.612	-28007	21927	359		1.594	-39588	21943	889		1.594	-30402	21938	294.3		1.594	-12028	21934	112.2
1.595	-51970	6922	9.878		2.612	-44155	21939	126.8		2.612	-59675	21938	88.88		2.612	-28039	21928	333.8		1.595	-39557	21944	871.7		1.595	-30400	21939	351.9		1.595	-12015	21935	279.5
1.596	-52094	6923	9.683		2.613	-44089	21940	132.8		2.613	-59721	21939	82.03		2.613	-27979	21929	340		1.596	-39516	21945	872.2		1.596	-30371	21940	302.8		1.596	-11964	21936	446.9
1.597	-52169	6924	8.665		2.614	-44224	21941	107.8		2.614	-59756	21940	80.3		2.614	-27849	21930	368.9		1.597	-39458	21946	885		1.597	-30230	21941	189.8		1.597	-11920	21937	309.1
1.597	-52180	6925	6.099		2.615	-44474	21942	79.47		2.615	-59799	21941	83.06		2.615	-27683	21931	434.2		1.597	-39421	21947	928.6		1.597	-30068	21942	99.14		1.597	-11896	21938	101.5
1.598	-52196	6926	3.512		2.616	-44704	21943	71.29		2.616	-59848	21942	90.19		2.616	-27586	21932	641.6		1.598	-39419	21948	978.6		1.598	-30024	21943	54.97		1.598	-11899	21939	41.44
1.599	-52236	6927	2.32		2.617	-44906	21944	83.23		2.617	-59870	21943	101.9		2.617	-27618	21933	1073		1.599	-39463	21949	977		1.599	-30099	21944	36.43		1.599	-11910	21940	42.77
1.6	-52266	6928	2.021		2.618	-45061	21945	107.8		2.618	-59846	21944	118.6		2.618	-27728	21934	1487		1.6	-39513	21950	912.2		1.6	-30213	21945	28.36		1.6	-11904	21941	80.95
1.601	-52308	6929	1.424		2.618	-45185	21946	142.3		2.618	-59822	21945	141.5		2.618	-27868	21935	1491		1.601	-39486	21951	832.7		1.601	-30263	21946	26.28		1.601	-11915	21942	175.9
1.602	-52340	6930	0.7852		2.619	-45239	21947	186.8		2.619	-59846	21946	171.6		2.619	-27963	21936	1183		1.602	-39446	21952	789.3		1.602	-30260	21947	28.27		1.602	-11994	21943	392.5
1.602	-52360	6931	0.9898		2.62	-45180	21948	236.1		2.62	-59893	21947	208.7		2.62	-28023	21937	904.5		1.602	-39413	21953	800.2		1.602	-30297	21948	31.98		1.602	-12194	21944	828.7
1.603	-52304	6932	1.794		2.621	-45092	21949	274.6		2.621	-59923	21948	249.3		2.621	-28059	21938	665.5		1.603	-39429	21954	863.5		1.603	-30398	21949	36.81		1.603	-12420	21945	1293
1.604	-52200	6933	2.399		2.622	-44992	21950	286.8		2.622	-59875	21949	285.7		2.622	-28049	21939	438.9		1.604	-39492	21955	960.7		1.604	-30486	21950	50.3		1.604	-12545	21946	1269
1.605	-52097	6934	3.102		2.622	-44931	21951	273.4		2.622	-59784	21950	307.5		2.622	-28007	21940	287		1.605	-39603	21956	1046		1.605	-30518	21951	87.61		1.605	-12551	21947	734.3
1.606	-52069	6935	4.481		2.623	-44942	21952	240.2		2.623	-59738	21951	309.7		2.623	-27888	21941	215		1.606	-39757	21957	1086		1.606	-30520	21952	148.8		1.606	-12492	21948	256.2
1.607	-52129	6936	5.203		2.624	-45016	21953	191.6		2.624	-59725	21952	296.3		2.624	-27717	21942	203.9		1.607	-39804	21958	1120		1.607	-30582	21953	197.1		1.607	-12457	21949	86.1
1.607	-52208	6937	4.096		2.625	-45089	21954	141.1		2.625	-59710	21953	274.2		2.625	-27561	21943	226.5		1.607	-39705	21959	1225		1.607	-30662	21954	195.3		1.607	-12466	21950	63.72
1.608	-52307	6938	2.298		2.626	-45039	21955	102		2.626	-59652	21954	248.6		2.626	-27490	21944	285.8		1.608	-39523	21960	1391		1.608	-30670	21955	158.9		1.608	-12509	21951	76.14
1.609	-52336	6939	1.18		2.627	-44874	21956	80.2		2.627	-59626	21955	222.9		2.627	-27537	21945	392.4		1.609	-39394	21961	1509		1.609	-30528	21956	130.8		1.609	-12508	21952	104
1.61	-52310	6940	0.8809		2.628	-44702	21957	78.83		2.628	-59658	21956	198.7		2.628	-27619	21946	532.2		1.61	-39398	21962	1498		1.61	-30289	21957	127.7		1.61	-12395	21953	133.2
1.611	-52255	6941	0.9459		2.628	-44607	21958	100.4		2.628	-59712	21957	177.5		2.628	-27717	21947	704		1.611	-39490	21963	1361		1.611	-30077	21958	137		1.611	-12195	21954	161.2
1.612	-52254	6942	0.9354		2.629	-44584	21959	155.4		2.629	-59751	21958	161.4		2.629	-27814	21948	836.7		1.612	-39608	21964	1175		1.612	-30040	21959	139.8		1.612	-11973	21955	205.4
1.612	-52355	6943	0.7511		2.63	-44603	21960	267.5		2.63	-59801	21959	152.2		2.63	-27907	21949	783.4		1.612	-39649	21965	1001		1.612	-30159	21960	128.3		1.612	-11888	21956	229.6
1.613	-52451	6944	0.6162		2.631	-44604	21961	430.1		2.631	-59863	21960	149.2		2.631	-27966	21950	588.7		1.613	-39615	21966	859.9		1.613	-30376	21961	107		1.613	-11954	21957	183.7
1.614	-52476	6945	0.7662		2.632	-44571	21962	543.9		2.632	-59906	21961	150.1		2.632	-27924	21951	444.4		1.614	-39560	21967	801.4		1.614	-30596	21962	83.4		1.614	-12069	21958	132.4
1.615	-52399	6946	1.109		2.632	-44464	21963	497		2.632	-59888	21962	151.7		2.632	-27803	21952	399.3		1.615	-39543	21968	878.3		1.615	-30759	21963	62.11		1.615	-12086	21959	182.6
1.616	-52292	6947	1.289		2.633	-44296	21964	327.8		2.633	-59797	21963	151.3		2.633	-27661	21953	413.9		1.616	-39583	21969	1074		1.616	-30806	21964	45.11		1.616	-12004	21960	332.6
1.617	-52194	6948	1.385		2.634	-44131	21965	170.1		2.634	-59687	21964	147		2.634	-27587	21954	522		1.617	-39673	21970	1313		1.617	-30720	21965	33.69		1.617	-11978	21961	433.8
1.617	-52105	6949	2.987		2.635	-44026	21966	83.25		2.635	-59583	21965	138.7		2.635	-27646	21955	779.3		1.617	-39751	21971	1484		1.617	-30564	21966	30.26		1.617	-12061	21962	362.2
1.618	-52061	6950	6.813		2.636	-44063	21967	47.33		2.636	-59506	21966	127.7		2.636	-27763	21956	1034		1.618	-39805	21972	1485		1.618	-30448	21967	40.53		1.618	-12199	21963	197
1.619	-52099	6951	7.859		2.637	-44270	21968	34.19		2.637	-59472	21967	115.8		2.637	-27894	21957	1007		1.619	-39862	21973	1291		1.619	-30432	21968	75.52		1.619	-12297	21964	78.13
1.62	-52189	6952	4.028		2.638	-44629	21969	29.54		2.638	-59481	21968	105.1		2.638	-27963	21958	731.8		1.62	-39947	21974	1002		1.62	-30404	21969	146.1		1.62	-12334	21965	34.49
1.621	-52209	6953	1.09		2.638	-44947	21970	28.11		2.638	-59578	21969	97.05		2.638	-27966	21959	476.9		1.621	-40007	21975	773.9		1.621	-30303	21970	241		1.621	-12305	21966	30.26
1.622	-52154	6954	0.6904		2.639	-45093	21971	27.91		2.639	-59720	21970	92.69		2.639	-27913	21960	355.2		1.622	-39990	21976	673		1.622	-30190	21971	302.7		1.622	-12221	21967	38.95
1.622	-52130	6955	0.8096		2.64	-44994	21972	28.41		2.64	-59818	21971	92.42		2.64	-27826	21961	315.2		1.622	-39958	21977	655.4		1.622	-30146	21972	281.5		1.622	-12093	21968	51.63
1.623	-52222	6956	1.484		2.641	-44815	21973	31.12		2.641	-59817	21972	95.82		2.641	-27757	21962	305.9		1.623	-39947	21978	652.9		1.623	-30175	21973	214.1		1.623	-11979	21969	80.66
1.624	-52353	6957	2.828		2.642	-44698	21974	38.17		2.642	-59745	21973	101.8		2.642	-27682	21963	336.6		1.624	-39998	21979	624.3		1.624	-30206	21974	164.5		1.624	-11904	21970	160.7
1.625	-52390	6958	3.697		2.642	-44671	21975	47.4		2.642	-59668	21974	108.2		2.642	-27632	21964	397.2		1.625	-40037	21980	585.1		1.625	-30221	21975	144.6		1.625	-11874	21971	322.9
1.626	-52279	6959	3.053		2.643	-44662	21976	52.5		2.643	-59647	21975	112.1		2.643	-27652	21965	440.4		1.626	-40015	21981	594.2		1.626	-30277	21976	138.6		1.626	-11864	21972	521.7
1.627	-52122	6960	1.868		2.644	-44522	21977	49.91		2.644	-59669	21976	111.2		2.644	-27763	21966	493.2		1.627	-39913	21982	691.7		1.627	-30359	21977	139.1		1.627	-11946	21973	572
1.628	-52046	6961	1.323		2.645	-44356	21978	41.17		2.645	-59672	21977	105.1		2.645	-27917	21967	652		1.628	-39770	21983	859.5		1.628	-30484	21978	143.7		1.628	-12082	21974	383.8
1.628	-52066	6962	1.592		2.646	-44293	21979	31.21		2.646	-59599	21978	96		2.646	-28008	21968	852.9		1.628	-39663	21984	1015		1.628	-30611	21979	142.2		1.628	-12247	21975	152.9
1.629	-52119	6963	3.469		2.647	-44390	21980	26.99		2.647	-59456	21979	87.28		2.647	-28031	21969	905.3		1.629	-39617	21985	1055		1.629	-30747	21980	126.5		1.629	-12374	21976	45.02
1.63	-52178	6964	8.854		2.648	-44533	21981	36.79		2.648	-59337	21980	82.57		2.648	-28026	21970	897.3		1.63	-39606	21986	974.1		1.63	-30808	21981	107.1		1.63	-12445	21977	20.47
1.631	-52264	6965	16.21		2.648	-44590	21982	76.35		2.648	-59335	21981	84.37		2.648	-28013	21971	1096		1.631	-39599	21987	878.8		1.631	-30715	21982	101.1		1.631	-12552	21978	15.67
1.632	-52366	6966	19.3		2.649	-44530	21983	155.8		2.649	-59424	21982	94.31		2.649	-28032	21972	1447		1.632	-39593	21988	851.8		1.632	-30500	21983	111.8		1.632	-12667	21979	14.09
1.633	-52434	6967	16.02		2.65	-44430	21984	235.7		2.65	-59536	21983	113.4		2.65	-28016	21973	1581		1.633	-39606	21989	871.5		1.633	-30280	21984	130		1.633	-12795	21980	13.03
1.633	-52438	6968	11.06		2.651	-44341	21985	254.2		2.651	-59581	21984	142.2		2.651	-27947	21974	1321		1.633	-39658	21990	903.3		1.633	-30190	21985	142.7		1.633	-12825	21981	11.24
1.634	-52400	6969	10.13		2.652	-44323	21986	217.1		2.652	-59598	21985	180.6		2.652	-27814	21975	879.6		1.634	-39711	21991	983.8		1.634	-30191	21986	140.2		1.634	-12733	21982	8.643
1.635	-52319	6970	11.15		2.652	-44373	21987	169.3		2.652	-59675	21986	228.5		2.652	-27707	21976	522.7		1.635	-39724	21992	1163		1.635	-30198	21987	121.2		1.635	-12558	21983	7.192
1.636	-52269	6971	8.919		2.653	-44392	21988	117.8		2.653	-59723	21987	283.5		2.653	-27708	21977	346.2		1.636	-39656	21993	1415		1.636	-30155	21988	94.58		1.636	-12363	21984	10.81
1.637	-52276	6972	6.358		2.654	-44350	21989	64.44		2.654	-59694	21988	338.7		2.654	-27754	21978	290.2		1.637	-39524	21994	1618		1.637	-30102	21989	72.89		1.637	-12182	21985	37.36
1.638	-52333	6973	5.048		2.655	-44257	21990	28.66		2.655	-59533	21989	381.6		2.655	-27792	21979	256.5		1.638	-39390	21995	1640		1.638	-30142	21990	66.58		1.638	-12041	21986	153.1
1.638	-52348	6974	3.679		2.656	-44303	21991	13.28		2.656	-59360	21990	399.2		2.656	-27788	21980	214.9		1.638	-39324	21996	1477		1.638	-30289	21991	83.26		1.638	-11961	21987	462.3
1.639	-52249	6975	2.933		2.657	-44516	21992	7.994		2.657	-59221	21991	386.9		2.657	-27789	21981	179.6		1.639	-39307	21997	1249		1.639	-30493	21992	124.3		1.639	-11962	21988	909.5
1.64	-52068	6976	2.474		2.658	-44742	21993	6.804		2.658	-59132	21992	350.2		2.658	-27810	21982	180.4		1.64	-39307	21998	1067		1.64	-30628	21993	168.6		1.64	-12045	21989	1109
1.641	-51928	6977	1.906		2.658	-44783	21994	7.339		2.658	-59141	21993	299.1		2.658	-27843	21983	233.5		1.641	-39344	21999	965.2		1.641	-30630	21994	176.5		1.641	-12164	21990	830.3
1.642	-51921	6978	1.469		2.659	-44598	21995	8.797		2.659	-59271	21994	243.8		2.659	-27885	21984	297.8		1.642	-39441	22000	938.8		1.642	-30516	21995	142.7		1.642	-12299	21991	410
1.643	-51996	6979	1.296		2.66	-44357	21996	11.53		2.66	-59506	21995	193.4		2.66	-27867	21985	324.8		1.643	-39570	22001	960.1		1.643	-30416	21996	108.8		1.643	-12406	21992	176.5
1.643	-52060	6980	1.171		2.661	-44176	21997	16.75		2.661	-59712	21996	153.3		2.661	-27804	21986	328.6		1.643	-39621	22002	981.5		1.643	-30383	21997	106.2		1.643	-12498	21993	94.56
1.644	-52088	6981	0.9823		2.662	-44108	21998	25.15		2.662	-59794	21997	124.6		2.662	-27741	21987	369.4		1.644	-39600	22003	964.5		1.644	-30372	21998	129.5		1.644	-12569	21994	59.39
1.645	-52137	6982	0.8157		2.662	-44139	21999	35.65		2.662	-59734	21998	105.3		2.662	-27769	21988	488.2		1.645	-39595	22004	914.1		1.645	-30387	21999	152.8		1.645	-12599	21995	42.34
1.646	-52227	6983	0.7651		2.663	-44248	22000	48.06		2.663	-59607	21999	93.43		2.663	-27866	21989	667.2		1.646	-39627	22005	867.4		1.646	-30409	22000	151.6		1.646	-12550	21996	33.06
1.647	-52306	6984	0.8597		2.664	-44366	22001	69.55		2.664	-59513	22000	87.24		2.664	-27970	21990	899.8		1.647	-39615	22006	853.6		1.647	-30453	22001	125		1.647	-12464	21997	20.44
1.648	-52321	6985	1.071		2.665	-44445	22002	110.2		2.665	-59472	22001	85.61		2.665	-28017	21991	1159		1.648	-39548	22007	882.6		1.648	-30476	22002	92.14		1.648	-12386	21998	11.69
1.648	-52276	6986	1.2		2.666	-44510	22003	160.2		2.666	-59425	22002	87.07		2.666	-27996	21992	1306		1.648	-39503	22008	951.9		1.648	-30435	22003	70.36		1.648	-12318	21999	13.31
1.649	-52263	6987	1.001		2.667	-44594	22004	189.7		2.667	-59320	22003	89.2		2.667	-27942	21993	1216		1.649	-39577	22009	1051		1.649	-30375	22004	62.16		1.649	-12206	22000	24.63
1.65	-52314	6988	0.5922		2.668	-44654	22005	182.3		2.668	-59191	22004	88.88		2.668	-27914	21994	916.2		1.65	-39736	22010	1167		1.65	-30332	22005	59.53		1.65	-11995	22001	50.93
1.651	-52395	6989	0.2886		2.668	-44686	22006	151		2.668	-59146	22005	83.93		2.668	-27865	21995	587.6		1.651	-39904	22011	1289		1.651	-30369	22006	55.14		1.651	-11767	22002	96.48
1.652	-52445	6990	0.1865		2.669	-44721	22007	121		2.669	-59181	22006	74.57		2.669	-27729	21996	385.9		1.652	-40014	22012	1405		1.652	-30493	22007	49.41		1.652	-11598	22003	153
1.653	-52438	6991	0.2379		2.67	-44790	22008	108.6		2.67	-59245	22007	63.13		2.67	-27555	21997	325.1		1.653	-40051	22013	1482		1.653	-30631	22008	47.82		1.653	-11632	22004	199.9
1.653	-52397	6992	0.4343		2.671	-44814	22009	116.7		2.671	-59314	22008	52.2		2.671	-27448	21998	370.6		1.653	-40003	22014	1485		1.653	-30708	22009	56.93		1.653	-11854	22005	210.4
1.654	-52325	6993	0.8405		2.672	-44738	22010	140.4		2.672	-59416	22009	43.11		2.672	-27511	21999	484.6		1.654	-39893	22015	1422		1.654	-30653	22010	81.4		1.654	-12149	22006	188.4
1.655	-52265	6994	1.619		2.672	-44613	22011	169		2.672	-59584	22010	36.16		2.672	-27679	22000	559.9		1.655	-39770	22016	1352		1.655	-30471	22011	110.3		1.655	-12424	22007	192.2
1.656	-52259	6995	2.805		2.673	-44465	22012	182.9		2.673	-59759	22011	31.35		2.673	-27906	22001	504.1		1.656	-39726	22017	1318		1.656	-30264	22012	119.5		1.656	-12583	22008	271.1
1.657	-52338	6996	4.23		2.674	-44319	22013	161.1		2.674	-59886	22012	28.59		2.674	-28104	22002	388.3		1.657	-39737	22018	1303		1.657	-30112	22013	106.1		1.657	-12604	22009	375.2
1.658	-52465	6997	6.044		2.675	-44183	22014	111		2.675	-59930	22013	27.59		2.675	-28239	22003	335.5		1.658	-39736	22019	1274		1.658	-30046	22014	91.1		1.658	-12503	22010	398.3
1.658	-52566	6998	8.039		2.676	-44118	22015	67.81		2.676	-59895	22014	27.74		2.676	-28257	22004	372		1.658	-39719	22020	1231		1.658	-30048	22015	84.56		1.658	-12369	22011	315.4
1.659	-52602	6999	8.659		2.677	-44202	22016	48.41		2.677	-59803	22015	28.03		2.677	-28166	22005	424.1		1.659	-39701	22021	1175		1.659	-30115	22016	79.42		1.659	-12323	22012	193.1
1.66	-52602	7000	7.694		2.678	-44398	22017	45.96		2.678	-59688	22016	27.47		2.678	-28011	22006	398		1.66	-39741	22022	1080		1.66	-30247	22017	69.97		1.66	-12338	22013	100.1
1.661	-52591	7001	8.981		2.678	-44615	22018	52.55		2.678	-59601	22017	25.49		2.678	-27890	22007	313.1		1.661	-39818	22023	954.9		1.661	-30431	22018	57.72		1.661	-12355	22014	50.71
1.662	-52565	7002	14.27		2.679	-44714	22019	61.27		2.679	-59575	22018	22.21		2.679	-27833	22008	269.3		1.662	-39890	22024	893		1.662	-30563	22019	46.27		1.662	-12362	22015	26.5
1.663	-52520	7003	16.62		2.68	-44709	22020	64.87		2.68	-59560	22019	18.32		2.68	-27802	22009	305.2		1.663	-39901	22025	993.6		1.663	-30626	22020	36.83		1.663	-12358	22016	14.89
1.663	-52458	7004	11.85		2.681	-44670	22021	60.77		2.681	-59481	22020	14.73		2.681	-27796	22010	407		1.663	-39878	22026	1289		1.663	-30617	22021	29.56		1.663	-12358	22017	9.482
1.664	-52432	7005	6.255		2.682	-44626	22022	55.07		2.682	-59324	22021	12.1		2.682	-27808	22011	564.6		1.664	-39845	22027	1736		1.664	-30593	22022	25.91		1.664	-12283	22018	8.452
[truncated: 17,988 more rows]

[truncated: 22 more sheets: SI Fig 2, SI Fig 3B, SI Fig 3C, SI Fig 4 Purified Constructs 1x, SI Fig 4 Crude Constructs 1x, SI Fig 4 Crude Constructs 5x, SI Fig 5, SI Fig 6, SI Fig 7 IVT sgRNA , SI Fig 7 Clicked sgRNA, SI Fig 7 Clicked sgRNA-OMe, SI Fig 8, SI Fig 9, SI Fig 10 IVT sgRNA, SI Fig 10 Clicked sgRNA, SI Table 1, SI Table 3, SI Table 4, SI Table 5, SI Table 6 …]
